# Supplementary material for: Harnessing A3G for efficient and selective C-to-T conversion at C-rich sequences
Source: BMC Biol. 2021 Feb 18;19:34. doi: 10.1186/s12915-020-00879-0 (PMC7893952; doi:10.1186/s12915-020-00879-0)
Supplement: Supplementary file 7 — Additional file 7. Source data of Figure. [file 12915_2020_879_MOESM7_ESM.xlsx]

## Sheet: Fig. 1b
	C3			C4			C5
BE3(rA1)	4	6	5	43	43	44	38	39	42
A3G-BE3	2	2	1	25	24	29	34	32	32
A3C-BE3	1	0	0	4	2	4	7	10	9
A3D-BE3	2	0	3	2	0	2	4	0	3
A3F-BE3	0	2	0	0	2	0	2	3	2
A3H-BE3	0	1	1	2	2	2	3	2	4
hAID-BE3	47	44	41	28	26	27	29	27	25

## Sheet: Fig. 1c
BE3 Rep1						BE3 Rep2						A3G Rep1						A3G Rep2						A3C Rep1						A3C Rep2						A3D Rep1						A3D Rep2						A3F Rep1
CHR	POS	REF	ALT	FREQ		CHR	POS	REF	ALT	FREQ		CHR	POS	REF	ALT	FREQ		CHR	POS	REF	ALT	FREQ		CHR	POS	REF	ALT	FREQ		CHR	POS	REF	ALT	FREQ		CHR	POS	REF	ALT	FREQ		CHR	POS	REF	ALT	FREQ		CHR	POS
chr1	944274	G	A	0.85		chr1	1217109	G	A	2.6		chr1	8861233	G	A	1.56		chr1	3787010	G	A	3.15		chr1	113976588	C	T	3.15		chr1	108929963	C	T	7.24		chr2	172081277	C	T	11.11		chr1	51273139	C	T	23.08		chr1	33010795
chr1	944441	G	A	3.86		chr1	1218545	G	A	2.56		chr1	26281374	C	T	5.38		chr1	3796346	G	A	13.64		chr1	231564611	C	T	3.57		chr2	676616	G	A	16.67		chr7	4770965	C	T	8.16		chr3	49412469	G	A	8.82		chr1	175014540
chr1	952532	G	A	2.48		chr1	1254225	G	A	7.89		chr1	27406471	G	A	3.95		chr1	6522215	G	A	11.43		chr3	158606011	C	T	7.41		chr2	3542150	G	A	4.29		chr7	8218346	G	A	27.27		chr8	118111373	G	A	13.64		chr3	107808199
chr1	1218527	G	A	3.54		chr1	1254256	G	A	3.7		chr1	28274965	C	T	1.83		chr1	8861233	G	A	4.39		chr4	87160677	G	A	7.41		chr2	54661299	C	T	15.38		chr9	96386653	G	A	9.09		chr10	70879741	C	T	16.67		chr3	129512343
chr1	1218890	G	A	4.05		chr1	1254327	G	A	4.82		chr1	32014111	C	T	2.18		chr1	19312018	G	A	8.74		chr5	132369915	G	A	17.65		chr2	112542595	C	T	4.6		chr12	46360147	G	A	0.97		chr11	67991212	G	A	10		chr3	185917529
chr1	1254225	G	A	3.26		chr1	1254344	G	A	6.1		chr1	32231146	C	T	8.02		chr1	26281374	C	T	15.09		chr5	137753245	G	A	1		chr3	47322662	C	T	17.65		chr12	56471617	G	A	15.79		chr12	6869564	C	T	9.09		chr3	194404471
chr1	1254256	G	A	5.26		chr1	1254658	G	A	6.74		chr1	36180782	C	T	7.14		chr1	27406471	G	A	3.23		chr5	166382445	C	T	10		chr4	56810160	G	A	11.76		chr16	31915511	C	T	4.76		chr15	65889901	C	T	14.29		chr4	145137373
chr1	1254327	G	A	5.05		chr1	1254887	G	A	6.78		chr1	37682017	G	A	4.32		chr1	28274965	C	T	3.19		chr6	34246562	G	A	20		chr4	113214212	G	A	9.09		chr16	68312087	C	T	12.5		chr18	3255768	G	A	5.88		chr5	53884984
chr1	1254344	G	A	8.91		chr1	1254930	G	A	3.36		chr1	67412332	G	A	1.4		chr1	32014111	C	T	4.08		chr6	35575456	G	A	5.06		chr4	145137373	G	A	8.5		chr16	68312097	C	T	11.76		chr18	14132326	G	A	11.76		chr5	76819235
chr1	1254434	G	A	4.26		chr1	1255002	G	A	5		chr1	77888626	C	T	15		chr1	32014189	C	T	3.82		chr7	97928302	G	A	16.67		chr4	159358770	C	T	8.82		chr17	5022250	C	T	2.83		chr19	44229775	C	T	11.76		chr5	154420312
chr1	1254451	G	A	6.49		chr1	1255399	G	A	2.31		chr1	150997664	G	A	7.41		chr1	32231146	C	T	13.99		chr9	96386653	G	A	11.21		chr6	44255008	G	A	4.39		chr19	45641705	G	A	10.53		chr19	57633319	C	T	11.11		chr5	168519248
chr1	1254548	G	A	6.19		chr1	1402079	G	A	1.91		chr1	153778289	C	T	15.38		chr1	32936944	G	A	2.75		chr12	105167849	C	T	4.23		chr8	123120113	C	T	13.33		chr20	31664561	G	A	11.11								chr6	25969382
chr1	1254622	G	A	7.62		chr1	1496046	C	T	10.45		chr1	165910477	C	T	4		chr1	36340009	G	A	3.51		chr12	120460045	C	T	3.92		chr9	20414282	G	A	13.2		chr22	39017819	C	T	6.94								chr9	96386653
chr1	1254642	G	A	6.86		chr1	1541735	G	A	3.08		chr1	226361434	G	A	1.88		chr1	37682017	G	A	6.19		chr17	46517181	G	A	11.11		chr11	62653194	G	A	13.33														chr9	129503980
chr1	1254658	G	A	5		chr1	1563326	G	A	4.26		chr1	235595450	G	A	7.41		chr1	51236823	C	T	2.58		chr19	11505519	G	A	11.11		chr11	75405231	C	T	12.5														chr11	1011905
chr1	1254667	G	A	2.88		chr1	1563474	G	A	6.9		chr2	8730538	G	A	6.67		chr1	67412332	G	A	3.55		chrX	47193846	C	T	6.12		chr12	8054488	C	T	12.5														chr11	61333620
chr1	1254669	G	A	6.73		chr1	1563594	G	A	10.81		chr2	168769839	C	T	5.19		chr1	77154584	G	A	20								chr12	69271241	C	T	7.14														chr11	78068700
chr1	1254705	G	A	3.6		chr1	1785325	G	A	14.81		chr2	188595641	C	T	13.33		chr1	110023024	C	T	4.05								chr12	124960369	G	A	20														chr11	94499495
chr1	1254887	G	A	13.75		chr1	1785420	G	A	4.76		chr2	241353267	C	T	6.29		chr1	165910477	C	T	6.98								chr18	3255768	G	A	7.14														chr11	119069536
chr1	1254930	G	A	5.88		chr1	1785434	G	A	3.83		chr3	23920604	C	T	3.03		chr1	226361434	G	A	2.76								chr20	44910198	C	T	5.41														chr12	6915865
chr1	1255002	G	A	6.14		chr1	1785470	G	A	1.43		chr3	113811649	C	T	5.41		chr1	228394712	G	A	2.53								chr20	58679026	C	T	2.05														chr12	122981124
chr1	1311578	C	T	2.83		chr1	1785515	G	A	1.94		chr3	120326707	G	A	4.4		chr1	228494543	C	T	2.09								chr22	21477850	G	A	3.95														chr14	54427336
chr1	1318708	G	A	10.34		chr1	1785525	G	A	1.13		chr3	128650723	G	A	2.73		chr1	234607068	G	A	2.91								chr22	35809828	G	A	8.11														chr14	88614376
chr1	1319464	G	A	2.22		chr1	1785529	G	A	1.46		chr3	141148452	C	T	16.67		chr1	235595450	G	A	11.76								chr22	36467521	G	A	1.77														chr14	91458323
chr1	1392651	G	A	2.04		chr1	1785535	G	A	1.77		chr4	185525042	G	A	7.69		chr2	121340423	G	A	7.46																										chr16	23637880
chr1	1402051	G	A	2.72		chr1	1785834	G	A	2.37		chr5	132490576	G	A	13.33		chr2	131491921	G	A	2.28																										chr17	1344773
chr1	1402079	G	A	2.27		chr1	1785857	G	A	3.23		chr5	172188055	G	A	8.11		chr2	214728731	G	A	7.5																										chr17	59212895
chr1	1541851	G	A	2.03		chr1	1785890	G	A	1.51		chr5	179609525	C	T	3.15		chr2	232682093	C	T	4.82																										chr17	67721432
chr1	1563594	G	A	15.38		chr1	1785940	G	A	2.52		chr5	180236336	G	A	5.76		chr2	233476933	G	A	20.83																										chr19	24129484
chr1	1635483	G	A	6.25		chr1	1785961	G	A	1.84		chr6	7313093	G	A	9.52		chr2	241353267	C	T	10.31																										chr21	32270456
chr1	1662124	G	A	3.45		chr1	1786001	G	A	1.21		chr6	111661653	G	A	1.38		chr3	23920604	C	T	3.84																										chrX	1386316
chr1	1662351	G	A	3.23		chr1	1786014	G	A	0.81		chr6	136361135	G	A	4.35		chr3	50288112	G	A	10.9																										chrX	132627865
chr1	1752282	G	A	3.19		chr1	1786028	G	A	2.06		chr7	73442453	G	A	2.38		chr3	58150181	C	T	4.69																										chrX	133311299
chr1	1752664	G	A	3.52		chr1	1786030	G	A	12.86		chr7	100430119	C	T	8.9		chr3	113811649	C	T	4.81
chr1	1752710	G	A	3.1		chr1	1786084	G	A	2.71		chr7	107620283	C	T	11.54		chr3	127672587	C	T	7.3
chr1	1752724	G	A	8.21		chr1	1786116	G	A	7.33		chr7	151081372	G	A	4.78		chr3	128650723	G	A	6.81
chr1	1752789	G	A	2.51		chr1	1786178	G	A	3.02		chr9	35815015	G	A	9.52		chr3	149027499	C	T	7.41
chr1	1752803	G	A	6.38		chr1	1786215	G	A	4.55		chr9	96386653	G	A	5.26		chr4	508915	C	T	8.57
chr1	1752837	G	A	3.01		chr1	1786283	G	A	1.96		chr9	122905178	G	A	8.89		chr4	1339704	C	T	8.02
chr1	1785294	G	A	9.68		chr1	1786286	G	A	3.16		chr10	3777218	G	A	2.8		chr4	17614716	C	T	6.84
chr1	1785325	G	A	14.29		chr1	1786352	G	A	1.89		chr10	46003516	C	T	1.57		chr5	31553732	C	T	10.39
chr1	1785330	G	A	12.12		chr1	1786378	G	A	4.78		chr10	69395035	C	T	4.24		chr5	64769098	C	T	2.74
chr1	1785340	G	A	4.05		chr1	1786409	G	A	1.86		chr10	69507471	C	T	7.69		chr5	76833907	C	T	11.11
chr1	1785366	G	A	3.11		chr1	1786415	G	A	3.5		chr10	133312898	C	T	7.43		chr5	151467883	C	T	17.86
chr1	1785369	G	A	16.77		chr1	1786438	G	A	5.82		chr11	1753145	G	A	2.8		chr5	172188055	G	A	11.54
chr1	1785420	G	A	9.51		chr1	1786453	G	A	1.59		chr11	64764958	G	A	2.73		chr5	179806598	G	A	10
chr1	1785434	G	A	4.89		chr1	1786487	G	A	2.22		chr11	65573508	C	T	8.33		chr5	180236336	G	A	5.33
chr1	1785461	G	A	2.1		chr1	1786501	G	A	2.88		chr11	119017393	G	A	5.5		chr5	181242237	G	A	1.32
chr1	1785470	G	A	6.25		chr1	1786519	G	A	2.19		chr11	119044502	G	A	8.14		chr6	31631515	C	T	1.71
chr1	1785515	G	A	2.26		chr1	1786539	G	A	2.13		chr12	26974149	G	A	9.01		chr6	105082145	C	T	6.22
chr1	1785520	G	A	3.54		chr1	1786547	G	A	8.31		chr12	42441809	C	T	17.54		chr6	111661653	G	A	5.07
chr1	1785529	G	A	1.21		chr1	1786550	G	A	3.88		chr12	56471617	G	A	11.76		chr7	6402828	C	T	3.01
chr1	1785535	G	A	1.22		chr1	1786584	G	A	1.97		chr12	118246530	C	T	8.61		chr7	6484121	G	A	7.07
chr1	1785575	G	A	1.47		chr1	1786668	G	A	1.55		chr12	122208315	G	A	3.06		chr7	56080386	C	T	2.7
chr1	1785596	G	A	2.04		chr1	1786713	G	A	1.74		chr13	99385462	C	T	5.26		chr7	65956736	C	T	13.33
chr1	1785648	G	A	2.08		chr1	1786729	G	A	12.2		chr14	23063490	G	A	2.42		chr7	73442453	G	A	6.76
chr1	1785694	G	A	3.17		chr1	1786748	G	A	4.26		chr14	93227418	C	T	5.5		chr7	99457031	C	T	2.25
chr1	1785709	G	A	2.22		chr1	1786760	G	A	1.21		chr15	99706811	C	T	5.17		chr7	100430119	C	T	21.43
chr1	1785834	G	A	6.15		chr1	1786966	G	A	2.59		chr16	190035	G	A	6.57		chr7	100466611	G	A	6.67
chr1	1785885	G	A	1.37		chr1	1789096	G	A	1.29		chr16	1962838	G	A	2.87		chr7	149012261	G	A	1.59
chr1	1785913	G	A	1.34		chr1	1790426	G	A	1.58		chr16	2519839	C	T	1.58		chr7	151081372	G	A	9.52
chr1	1785940	G	A	5.71		chr1	2403196	C	T	2.53		chr16	2771546	G	A	7.14		chr7	151519553	G	A	3.45
chr1	1785947	G	A	2.79		chr1	2403198	C	T	5.13		chr16	84184960	G	A	5.26		chr8	24956544	G	A	7.69
chr1	1785961	G	A	3.88		chr1	2403215	C	T	1.91		chr17	997199	C	T	4.17		chr8	28190848	C	T	22.22
chr1	1786001	G	A	4.28		chr1	2403300	C	T	2.56		chr17	59110659	G	A	6.67		chr8	28752612	C	T	9.26
chr1	1786028	G	A	4.69		chr1	2403771	C	T	3.7		chr17	76680139	G	A	4.35		chr8	38210252	C	T	9.09
chr1	1786030	G	A	17.34		chr1	2403786	C	T	5.77		chr19	8430683	C	T	7.69		chr8	74364062	C	T	15.38
chr1	1786080	G	A	6.02		chr1	3629215	C	T	4		chr19	10825089	C	T	6.78		chr8	96262017	C	T	8.06
chr1	1786084	G	A	7.67		chr1	3735832	G	A	11.54		chr19	34400137	C	T	15.56		chr9	41165039	G	A	20
chr1	1786088	G	A	2.82		chr1	3780488	G	A	2.38		chr19	40447937	G	A	6.18		chr9	113390862	G	A	5.45
chr1	1786116	G	A	12.25		chr1	3780513	G	A	2.29		chr19	58582323	C	T	7.32		chr9	127510248	G	A	9.09
chr1	1786123	G	A	2.02		chr1	3780518	G	A	9.77		chr20	31527524	C	T	3.23		chr9	129071438	C	T	8
chr1	1786178	G	A	3.28		chr1	3780570	G	A	2.65		chr20	45077676	C	T	10		chr9	137039595	G	A	4.76
chr1	1786213	G	A	4.82		chr1	3780786	G	A	2.42		chr20	58910764	C	T	1.35		chr10	46003516	C	T	2.07
chr1	1786215	G	A	2.6		chr1	3780805	G	A	1.96		chr20	62896726	G	A	3.85		chr10	58287740	C	T	7.45
chr1	1786283	G	A	1.66		chr1	3780905	G	A	2.65		chr21	6993533	G	A	10.53		chr10	69401571	C	T	2.36
chr1	1786290	G	A	2.01		chr1	3781005	G	A	4.57		chr21	41250859	C	T	9.52		chr10	72335858	G	A	4.95
chr1	1786378	G	A	4.41		chr1	3781087	G	A	3.42		chr21	44851086	G	A	1.9		chr10	100352431	C	T	4
chr1	1786409	G	A	2.74		chr1	3781101	G	A	2.33		chr22	23181915	C	T	8.4		chr10	102150101	C	T	4.62
chr1	1786415	G	A	4.92		chr1	3781127	G	A	2.85		chr22	24415802	C	T	3.64		chr10	103602807	G	A	4.71
chr1	1786436	G	A	4.6		chr1	3781228	G	A	1.5		chr22	28787288	C	T	2.51		chr10	133312898	C	T	12.87
chr1	1786438	G	A	5.3		chr1	3781233	G	A	2.04		chr22	29508462	G	A	5.26		chr11	1277138	G	A	5.77
chr1	1786453	G	A	1.18		chr1	3848711	G	A	3.85		chr22	41905686	C	T	1.7		chr11	6395398	G	A	3.64
chr1	1786466	G	A	1.28		chr1	3884267	C	T	8.11		chr22	45548692	C	T	3.21		chr11	60922423	C	T	5.49
chr1	1786487	G	A	2.25		chr1	3884271	C	T	13.89		chrX	107841203	C	T	13.11		chr11	61964687	G	A	1.09
chr1	1786501	G	A	2.74		chr1	3884547	C	T	9.68		chrX	154360408	G	A	7		chr11	61967458	G	A	3.96
chr1	1786539	G	A	2.01		chr1	3889909	G	A	4.81		chrX	154379465	C	T	4.66		chr11	64764958	G	A	9.29
chr1	1786547	G	A	12.22		chr1	6185108	G	A	8.33		chrX	156023090	C	T	5.17		chr11	65573508	C	T	19.18
chr1	1786550	G	A	4.76		chr1	6185130	G	A	6.52		chrX	156023104	C	T	3.9		chr11	66625580	C	T	2.79
chr1	1786560	G	A	1.84		chr1	6185248	G	A	8.09								chr11	66626504	C	T	9.52
chr1	1786668	G	A	1.17		chr1	6185257	G	A	6.94								chr11	119017393	G	A	7.47
chr1	1786721	G	A	1.85		chr1	6185279	G	A	3.61								chr11	119044502	G	A	16.67
chr1	1786725	G	A	1.63		chr1	6185333	G	A	4.16								chr12	10709943	G	A	4.68
chr1	1786729	G	A	13.95		chr1	6185356	G	A	5.62								chr12	14790584	G	A	4.1
chr1	1786748	G	A	10.53		chr1	6185358	G	A	1.85								chr12	26974149	G	A	15.05
chr1	1786760	G	A	6.21		chr1	6185370	G	A	1.64								chr12	42441809	C	T	38.18
chr1	1786811	G	A	2.35		chr1	6185397	G	A	2.67								chr12	53190301	C	T	5
chr1	1786833	G	A	1.48		chr1	6185492	G	A	5.85								chr12	65169974	C	T	7.14
chr1	1786850	G	A	2.37		chr1	6185562	G	A	2.07								chr12	98516116	C	T	6.35
chr1	1786856	G	A	4.63		chr1	6185577	G	A	6.36								chr12	116715361	G	A	8.06
chr1	1786941	G	A	1.67		chr1	6185609	G	A	2.69								chr12	118246530	C	T	16.53
chr1	1786959	G	A	1.03		chr1	6185615	G	A	4.25								chr12	120200787	G	A	4.64
chr1	1786966	G	A	3.24		chr1	6185630	G	A	1.78								chr12	122208315	G	A	8.23
chr1	1786972	G	A	1.41		chr1	6185647	G	A	2.9								chr13	99385462	C	T	14.01
chr1	1786981	G	A	2.11		chr1	6185659	G	A	2.2								chr13	114324757	C	T	8.7
chr1	2403180	C	T	3.06		chr1	6185747	G	A	4.04								chr14	23063490	G	A	5.59
chr1	2403198	C	T	5.26		chr1	6185995	G	A	3.6								chr14	67338410	G	A	6.9
chr1	2403215	C	T	9.24		chr1	6186001	G	A	2.68								chr14	93227418	C	T	16.49
chr1	2404248	C	T	7.25		chr1	6186005	G	A	2.7								chr15	42567978	C	T	5.88
chr1	2404379	C	T	4		chr1	6186018	G	A	2.65								chr15	74544443	C	T	3.33
chr1	2404399	C	T	3.92		chr1	6186021	G	A	2.75								chr16	190035	G	A	10.31
chr1	2405217	C	T	9.09		chr1	6186037	G	A	7.31								chr16	717167	C	T	5.75
chr1	2405396	G	A	6.09		chr1	6186047	G	A	5.05								chr16	1962838	G	A	6.92
chr1	2405529	G	A	8.33		chr1	6186058	G	A	9.13								chr16	2519839	C	T	4.3
chr1	2405538	G	A	5.41		chr1	6186131	G	A	2.36								chr16	2949594	C	T	4.17
chr1	3630852	G	A	8.82		chr1	6186145	G	A	1.71								chr16	18792498	G	A	1.4
chr1	3630872	G	A	6.52		chr1	6186177	G	A	2.73								chr16	28844473	G	A	3.52
chr1	3733709	C	T	7.41		chr1	6186191	G	A	3.63								chr16	30369734	G	A	2.96
chr1	3737649	G	A	4.76		chr1	6186208	G	A	2.38								chr16	30569985	G	A	7.69
chr1	3737652	G	A	7.14		chr1	6186246	G	A	4								chr16	56363000	G	A	3.5
chr1	3780246	G	A	8		chr1	6186277	G	A	1.73								chr16	67945520	G	A	2.19
chr1	3780325	G	A	4.23		chr1	6186717	G	A	4.04								chr16	70480830	G	A	1.92
chr1	3780391	G	A	2.44		chr1	6221318	G	A	5.77								chr16	75235480	G	A	3.12
chr1	3780397	G	A	3.57		chr1	6221391	G	A	4.85								chr16	84990526	G	A	11.11
chr1	3780433	G	A	3.16		chr1	6221423	G	A	3.88								chr16	85672987	C	T	3.85
chr1	3780488	G	A	4.72		chr1	6222448	G	A	4.04								chr16	87709346	G	A	9.09
chr1	3780498	G	A	2.44		chr1	6222467	G	A	6								chr17	997199	C	T	6.34
chr1	3780504	G	A	2.4		chr1	6223066	G	A	2.36								chr17	1519363	G	A	8.43
chr1	3780513	G	A	3.2		chr1	6223487	G	A	2.94								chr17	18018478	G	A	8.82
chr1	3780518	G	A	13.6		chr1	6223502	G	A	13.51								chr17	18928928	C	T	6.8
chr1	3780527	G	A	2.34		chr1	6223515	G	A	4.88								chr17	19446405	G	A	4.44
chr1	3780554	G	A	9.29		chr1	6223586	G	A	2.14								chr17	30522410	C	T	4.49
chr1	3780670	G	A	1.58		chr1	6223602	G	A	11.04								chr17	40053624	G	A	10.34
chr1	3780763	G	A	2.99		chr1	6223619	G	A	3.68								chr17	41802740	G	A	8.39
chr1	3780795	G	A	2.86		chr1	6223636	G	A	3.02								chr17	42538691	C	T	14.29
chr1	3780853	G	A	3.61		chr1	6223657	G	A	1.42								chr17	43768060	G	A	4.29
chr1	3780905	G	A	10.33		chr1	6223740	G	A	3.15								chr17	44352922	C	T	3.33
chr1	3780927	G	A	3.95		chr1	6223745	G	A	3.37								chr17	59104337	G	A	18.52
chr1	3781005	G	A	2.65		chr1	6223796	G	A	3.16								chr17	59110659	G	A	13.19
chr1	3781087	G	A	2.72		chr1	6223880	G	A	2.94								chr17	65011415	G	A	4.08
chr1	3781097	G	A	2.11		chr1	6223885	G	A	7.87								chr17	75706576	C	T	3.61
chr1	3781101	G	A	3.23		chr1	6223928	G	A	6.22								chr17	76390895	G	A	8.33
chr1	3781127	G	A	2.05		chr1	6223988	G	A	5.33								chr17	79787344	C	T	3.98
chr1	3781275	G	A	4.05		chr1	6224004	G	A	3.97								chr17	81511303	G	A	1.58
chr1	3883625	C	T	7.14		chr1	6224026	G	A	4.07								chr17	82034038	C	T	7.02
chr1	3883742	C	T	8.7		chr1	6224102	G	A	2.25								chr17	82520188	C	T	4.29
chr1	3883956	C	T	7.41		chr1	6224157	G	A	1.21								chr17	82942652	C	T	5.88
chr1	3883958	C	T	12		chr1	6224173	G	A	3.25								chr18	12325611	C	T	3.3
chr1	3884267	C	T	5.56		chr1	6224182	G	A	1.7								chr18	23503597	C	T	7.14
chr1	3884271	C	T	21.05		chr1	6224222	G	A	2.23								chr18	36067279	G	A	9.8
chr1	3884483	C	T	17.65		chr1	6224280	G	A	1.59								chr18	57550704	G	A	5.66
chr1	3884524	C	T	6.9		chr1	6224400	G	A	1.68								chr19	519387	C	T	16.67
chr1	3884535	C	T	7.41		chr1	6224405	G	A	2.23								chr19	868301	G	A	5.75
chr1	3884557	C	T	13.04		chr1	6224436	G	A	4.46								chr19	1227893	C	T	3.68
chr1	3889241	G	A	9.68		chr1	6224445	G	A	1.61								chr19	3535778	C	T	3.33
chr1	3889984	G	A	3.19		chr1	6224511	G	A	1.8								chr19	4090604	G	A	2.6
chr1	5862903	G	A	15.38		chr1	6224519	G	A	1.35								chr19	4502036	C	T	3.8
chr1	6185085	G	A	17.14		chr1	6224557	G	A	5.34								chr19	4652643	C	T	15
chr1	6185100	G	A	5.56		chr1	6224571	G	A	2.07								chr19	10544046	C	T	6.02
chr1	6185108	G	A	15.91		chr1	6224579	G	A	2.12								chr19	10644337	C	T	4.26
chr1	6185112	G	A	9.8		chr1	6224622	G	A	7.72								chr19	10825089	C	T	15.31
chr1	6185130	G	A	13.11		chr1	6224624	G	A	6.61								chr19	12734370	G	A	1.34
chr1	6185149	G	A	9.2		chr1	6224738	G	A	2.11								chr19	13118409	C	T	30.77
chr1	6185170	G	A	3.73		chr1	6224740	G	A	4.64								chr19	13956215	C	T	7.92
chr1	6185231	G	A	4.03		chr1	6224949	G	A	1.13								chr19	16519188	G	A	3.81
chr1	6185248	G	A	8.7		chr1	6225028	G	A	1.85								chr19	18161383	C	T	15
chr1	6185251	G	A	6.1		chr1	6225079	G	A	2								chr19	19506927	C	T	8.51
chr1	6185257	G	A	9.98		chr1	6225164	G	A	2.41								chr19	34400137	C	T	22.06
chr1	6185279	G	A	7.91		chr1	6225166	G	A	1.92								chr19	38905339	C	T	3.23
chr1	6185333	G	A	4.86		chr1	6233530	G	A	2.86								chr19	40447937	G	A	10.81
chr1	6185356	G	A	9.58		chr1	6264430	G	A	10.1								chr19	43607867	G	A	2.9
chr1	6185397	G	A	2.62		chr1	6521480	G	A	20								chr19	44891462	C	T	2.26
chr1	6185409	G	A	2.07		chr1	6521712	G	A	5.69								chr19	45816038	G	A	3.74
chr1	6185441	G	A	3.49		chr1	6522205	G	A	11.63								chr20	354012	C	T	4.88
chr1	6185492	G	A	12.62		chr1	6522207	G	A	4.55								chr20	391499	C	T	8.74
chr1	6185564	G	A	1.45		chr1	6524107	G	A	6.25								chr20	408211	C	T	6.67
chr1	6185577	G	A	10.88		chr1	6525642	G	A	9.8								chr20	1135221	C	T	4.89
chr1	6185609	G	A	3.56		chr1	6525692	G	A	5.56								chr20	45077676	C	T	18.84
chr1	6185615	G	A	7.66		chr1	6525790	G	A	3.28								chr20	45947642	C	T	4.55
chr1	6185630	G	A	2.47		chr1	6634635	G	A	3.85								chr20	49953514	C	T	3.92
chr1	6185647	G	A	6.36		chr1	6635487	G	A	2.87								chr20	58910764	C	T	2.3
chr1	6185651	G	A	3.52		chr1	6820219	C	T	2.63								chr20	62666451	C	T	10
chr1	6185659	G	A	8.66		chr1	6887821	C	T	3.28								chr20	64073862	G	A	7.55
chr1	6185682	G	A	3.86		chr1	6887850	C	T	4.92								chr21	32278931	G	A	1.45
chr1	6185692	G	A	4.85		chr1	6887913	C	T	9.26								chr21	44851086	G	A	4.52
chr1	6185744	G	A	8.06		chr1	7779659	C	T	4.17								chr22	18078502	C	T	4.46
chr1	6185747	G	A	9.05		chr1	7779681	C	T	2.78								chr22	20507724	C	T	2.46
chr1	6185763	G	A	1.6		chr1	7779692	C	T	3.53								chr22	21621563	C	T	3.68
chr1	6185861	G	A	4.57		chr1	7779699	C	T	19.57								chr22	23181915	C	T	9.49
chr1	6185875	G	A	4.84		chr1	7779731	C	T	2.48								chr22	24415802	C	T	8.33
chr1	6185877	G	A	2.01		chr1	7779776	C	T	2.53								chr22	28787288	C	T	3.07
chr1	6185988	G	A	2.78		chr1	7779845	C	T	2.42								chr22	29508462	G	A	9.57
chr1	6185995	G	A	4.2		chr1	7779864	C	T	4.62								chr22	38735762	G	A	1.94
chr1	6186001	G	A	5.46		chr1	7779929	C	T	8.57								chr22	38867038	G	A	2.81
chr1	6186005	G	A	5.79		chr1	7779946	C	T	5.97								chr22	41359275	C	T	5.22
chr1	6186018	G	A	4.35		chr1	7780129	C	T	5								chr22	42585009	G	A	2.32
chr1	6186021	G	A	3.59		chr1	7780142	C	T	5.83								chrX	104166855	C	T	3.33
chr1	6186037	G	A	14.29		chr1	7780145	C	T	3.97								chrX	107841203	C	T	18.18
chr1	6186047	G	A	16.67		chr1	7780149	C	T	13.33								chrX	136874416	G	A	3.27
chr1	6186058	G	A	12.21		chr1	7780213	C	T	6.14								chrX	154030502	G	A	3.65
chr1	6186067	G	A	2.29		chr1	7780237	C	T	5.1								chrX	154360408	G	A	9.87
chr1	6186131	G	A	1.47		chr1	7780368	C	T	8.57								chrX	154379465	C	T	7.91
chr1	6186145	G	A	1.89		chr1	7780378	C	T	3.23
chr1	6186173	G	A	1.2		chr1	7780398	C	T	2.5
chr1	6186177	G	A	4.53		chr1	7780607	C	T	2.73
chr1	6186182	G	A	2.88		chr1	7780644	C	T	2.69
chr1	6186184	G	A	3.28		chr1	7780673	C	T	4.86
chr1	6186191	G	A	2		chr1	7780707	C	T	3.6
chr1	6186208	G	A	3.83		chr1	7780713	C	T	3.5
chr1	6186212	G	A	1.71		chr1	7781064	C	T	1.54
chr1	6186246	G	A	4.2		chr1	7781074	C	T	1.88
chr1	6186270	G	A	2.09		chr1	7781087	C	T	3.76
chr1	6186277	G	A	3.64		chr1	7781123	C	T	2.53
chr1	6186301	G	A	1.32		chr1	7781135	C	T	3.18
chr1	6186314	G	A	1.31		chr1	7781144	C	T	2.58
chr1	6186511	G	A	10		chr1	7781156	C	T	3.27
chr1	6186561	G	A	3.8		chr1	7781174	C	T	5.25
chr1	6186576	G	A	15.38		chr1	7781309	C	T	5.32
chr1	6186699	G	A	2.71		chr1	7985051	C	T	1.21
chr1	6186717	G	A	4.94		chr1	7985131	C	T	1.24
chr1	6186722	G	A	3.33		chr1	8012258	G	A	9.23
chr1	6186729	G	A	3.99		chr1	8012339	G	A	4.84
chr1	6186744	G	A	5.41		chr1	8012547	G	A	4.05
chr1	6186803	G	A	1.95		chr1	8014039	G	A	3.57
chr1	6198903	G	A	15.79		chr1	8014059	G	A	3.92
chr1	6199214	G	A	14.29		chr1	8014063	G	A	5.77
chr1	6221290	G	A	14		chr1	8863996	G	A	2.18
chr1	6221391	G	A	7.46		chr1	9582458	C	T	5.21
chr1	6221419	G	A	4.29		chr1	9582535	C	T	13.04
chr1	6221423	G	A	12.86		chr1	9729250	G	A	4.3
chr1	6221614	G	A	2.4		chr1	9729997	G	A	3.3
chr1	6221748	G	A	3.88		chr1	9850369	G	A	13.79
chr1	6222001	G	A	4.46		chr1	9850449	G	A	13.64
chr1	6222024	G	A	3.23		chr1	9922324	G	A	27.27
chr1	6222078	G	A	4.23		chr1	9927178	G	A	5.26
chr1	6222098	G	A	6.25		chr1	9927194	G	A	6.76
chr1	6222119	G	A	4.88		chr1	9927345	G	A	5.77
chr1	6223467	G	A	5.88		chr1	9927353	G	A	17.78
chr1	6223487	G	A	3.9		chr1	9929430	G	A	3.64
chr1	6223502	G	A	11.25		chr1	9929475	G	A	5.26
chr1	6223515	G	A	9.41		chr1	9929497	G	A	8.77
chr1	6223526	G	A	4.1		chr1	9929611	G	A	7.55
chr1	6223572	G	A	6.6		chr1	9929728	G	A	5.08
chr1	6223586	G	A	4		chr1	9929804	G	A	6
chr1	6223588	G	A	5.69		chr1	9929964	G	A	5.26
chr1	6223602	G	A	18.46		chr1	9929986	G	A	6.98
chr1	6223619	G	A	5.97		chr1	9930037	G	A	7.27
chr1	6223657	G	A	4		chr1	9930190	G	A	7.69
chr1	6223724	G	A	2.99		chr1	9930271	G	A	7.25
chr1	6223740	G	A	5.64		chr1	9930286	G	A	2.7
chr1	6223745	G	A	4.84		chr1	10306120	C	T	4.76
chr1	6223783	G	A	2.23		chr1	10306295	C	T	8.2
chr1	6223796	G	A	6.95		chr1	10307935	C	T	4.88
chr1	6223866	G	A	2.9		chr1	10307985	C	T	7.78
chr1	6223874	G	A	5.29		chr1	10308021	C	T	6.9
chr1	6223880	G	A	4.5		chr1	10308035	C	T	3.19
chr1	6223885	G	A	8.02		chr1	10308096	C	T	6.45
chr1	6223903	G	A	3.35		chr1	10308325	C	T	4.49
chr1	6223928	G	A	4.76		chr1	10419840	C	T	1.36
chr1	6223930	G	A	1.6		chr1	10430932	C	T	5.26
chr1	6223988	G	A	2.59		chr1	10431126	C	T	3.7
chr1	6224026	G	A	7.14		chr1	10431140	C	T	6.49
chr1	6224102	G	A	3.21		chr1	10431329	C	T	4
chr1	6224124	G	A	1.25		chr1	10440373	C	T	4.76
chr1	6224132	G	A	2.14		chr1	10442605	C	T	3.39
chr1	6224134	G	A	1.31		chr1	10442633	C	T	8.33
chr1	6224222	G	A	6.28		chr1	10456794	G	A	2.96
chr1	6224274	G	A	2.65		chr1	10456802	G	A	1.43
chr1	6224405	G	A	8.48		chr1	10456902	G	A	2.15
chr1	6224436	G	A	7.69		chr1	10456967	G	A	2.91
chr1	6224445	G	A	3.41		chr1	10456979	G	A	5.04
chr1	6224482	G	A	5.03		chr1	10457040	G	A	9.06
chr1	6224484	G	A	5.16		chr1	10457078	G	A	2.72
chr1	6224557	G	A	2.9		chr1	10457089	G	A	2.58
chr1	6224571	G	A	1.62		chr1	10457094	G	A	1
chr1	6224588	G	A	2.99		chr1	10457682	G	A	3.01
chr1	6224609	G	A	3.24		chr1	10457815	G	A	2.13
chr1	6224615	G	A	1.64		chr1	10457843	G	A	6.58
chr1	6224622	G	A	12.64		chr1	10457874	G	A	5.98
chr1	6224624	G	A	13.79		chr1	10458196	G	A	3.85
chr1	6224647	G	A	3.05		chr1	10458300	G	A	2.12
chr1	6224705	G	A	3.45		chr1	10458306	G	A	1.43
chr1	6224707	G	A	4.08		chr1	10458430	G	A	2.5
chr1	6224722	G	A	3.25		chr1	10459288	G	A	4.29
chr1	6224740	G	A	1.89		chr1	10459313	G	A	3.23
chr1	6224918	G	A	5		chr1	10459509	G	A	2.41
chr1	6224949	G	A	1.72		chr1	10459599	G	A	1.9
chr1	6224951	G	A	1.29		chr1	10459654	G	A	3.62
chr1	6224965	G	A	1.3		chr1	10461404	G	A	1.75
chr1	6225079	G	A	2.63		chr1	10461415	G	A	2.19
chr1	6225146	G	A	2.13		chr1	10469250	G	A	4.93
chr1	6225164	G	A	4.51		chr1	11022710	C	T	1.1
chr1	6225219	G	A	3.57		chr1	11022743	C	T	3.65
chr1	6233616	G	A	2.44		chr1	11022800	C	T	3.64
chr1	6235853	G	A	2.46		chr1	11022921	C	T	2.06
chr1	6235866	G	A	4.1		chr1	11022996	C	T	1.21
chr1	6264430	G	A	7		chr1	11023018	C	T	2.48
chr1	6264434	G	A	1.55		chr1	11023104	C	T	3.46
chr1	6264448	G	A	9.27		chr1	11023137	C	T	2.67
chr1	6264499	G	A	2.76		chr1	11023153	C	T	1.41
chr1	6264595	G	A	4.36		chr1	11023155	C	T	1.02
chr1	6521480	G	A	17.65		chr1	11023205	C	T	1.06
chr1	6521482	G	A	17.65		chr1	11023268	C	T	3.08
chr1	6521494	G	A	11.11		chr1	11023617	C	T	2.98
chr1	6521569	G	A	7.14		chr1	11023641	C	T	2.25
chr1	6521689	G	A	6.25		chr1	11023661	C	T	1.93
chr1	6521712	G	A	15.87		chr1	11023694	C	T	2.93
chr1	6521970	G	A	4.88		chr1	11023730	C	T	3.36
chr1	6522075	G	A	8.11		chr1	11023751	C	T	2.22
chr1	6522163	G	A	10		chr1	11024811	C	T	4.54
chr1	6522205	G	A	12		chr1	11025326	C	T	3.61
chr1	6522207	G	A	8.33		chr1	11054616	G	A	7.5
chr1	6522210	G	A	9.09		chr1	11054629	G	A	4.35
chr1	6524107	G	A	10		chr1	11107415	G	A	3.49
chr1	6525636	G	A	12.5		chr1	11107438	G	A	8.16
chr1	6525640	G	A	6.06		chr1	12012646	C	T	1.27
chr1	6525642	G	A	6.25		chr1	12012714	C	T	1.67
chr1	6532587	G	A	8		chr1	12012721	C	T	2.5
chr1	6532591	G	A	11.11		chr1	13616078	C	T	3.26
chr1	6532627	G	A	10		chr1	13616162	C	T	6.33
chr1	6533371	G	A	13.64		chr1	13616197	C	T	4.55
chr1	6590906	G	A	6.06		chr1	13616208	C	T	6.49
chr1	6623114	C	T	5.88		chr1	13616264	C	T	5.88
chr1	6623239	C	T	6.41		chr1	13616269	C	T	5.45
chr1	6623248	C	T	2.63		chr1	13616459	C	T	4.44
chr1	6634539	G	A	2.34		chr1	15430013	C	T	7.32
chr1	6634843	G	A	4.04		chr1	15430021	C	T	5.33
chr1	6635284	G	A	2.88		chr1	15665914	C	T	5.56
chr1	6635487	G	A	5.83		chr1	15667487	C	T	5.45
chr1	6652858	G	A	5.56		chr1	15668471	C	T	5.48
chr1	6871827	C	T	2.67		chr1	15668540	C	T	5.82
chr1	6871889	C	T	5.49		chr1	15668612	C	T	4.17
chr1	6887726	C	T	10		chr1	15940209	C	T	1.53
chr1	6887789	C	T	8.89		chr1	15942135	G	A	4.55
chr1	6887801	C	T	6.52		chr1	16124628	G	A	8.54
chr1	6887821	C	T	15.56		chr1	16315215	G	A	6.45
chr1	6887826	C	T	8.7		chr1	16395209	C	T	1.86
chr1	6887828	C	T	8.51		chr1	16395253	C	T	1.91
chr1	6887860	C	T	8.11		chr1	16395263	C	T	1.96
chr1	6887913	C	T	10.87		chr1	16395522	C	T	2.04
chr1	6888166	C	T	11.76		chr1	16395524	C	T	2.46
chr1	7779681	C	T	4.41		chr1	16395639	C	T	5.21
chr1	7779687	C	T	2.56		chr1	16395646	C	T	2.65
chr1	7779692	C	T	2.5		chr1	16395728	C	T	9.66
chr1	7779699	C	T	19.54		chr1	16395766	C	T	2.1
chr1	7779706	C	T	3.37		chr1	16395804	C	T	2.81
chr1	7779719	C	T	2.83		chr1	16395845	C	T	2.34
chr1	7779731	C	T	11.86		chr1	16395849	C	T	4.23
chr1	7779738	C	T	2.48		chr1	16395960	C	T	1.48
chr1	7779784	C	T	4.58		chr1	16395997	C	T	2.54
chr1	7779836	C	T	2.4		chr1	16396036	C	T	1.03
chr1	7779845	C	T	8.18		chr1	16396049	C	T	4.02
chr1	7779856	C	T	6.14		chr1	16396329	C	T	1.31
chr1	7779864	C	T	2.65		chr1	16396395	C	T	2.7
chr1	7779929	C	T	7.14		chr1	16396523	C	T	2.09
chr1	7779946	C	T	4.39		chr1	16396557	C	T	3.73
chr1	7780044	C	T	2.44		chr1	16396640	C	T	3.75
chr1	7780046	C	T	3.45		chr1	16396650	C	T	10.81
chr1	7780049	C	T	2.59		chr1	16396692	C	T	5.88
chr1	7780064	C	T	2.48		chr1	16396723	C	T	1.74
chr1	7780073	C	T	4.07		chr1	16396790	C	T	7.65
chr1	7780076	C	T	2.38		chr1	16396860	C	T	3.74
chr1	7780129	C	T	9.49		chr1	16396978	C	T	1.49
chr1	7780142	C	T	6.56		chr1	16396987	C	T	2.11
chr1	7780145	C	T	7.2		chr1	16397002	C	T	1.34
chr1	7780149	C	T	10.17		chr1	16397057	C	T	6.05
chr1	7780213	C	T	14.96		chr1	16397103	C	T	7.35
chr1	7780237	C	T	5.74		chr1	16397198	C	T	8.23
chr1	7780294	C	T	4.96		chr1	16397223	C	T	7.56
chr1	7780368	C	T	13.62		chr1	16397361	C	T	2.75
chr1	7780378	C	T	4.04		chr1	16397372	C	T	4.15
chr1	7780384	C	T	7.69		chr1	16397400	C	T	3.64
chr1	7780398	C	T	4.9		chr1	16397478	C	T	2.54
chr1	7780430	C	T	4.71		chr1	16397940	C	T	1.55
chr1	7780511	C	T	6.29		chr1	16397965	C	T	1.91
chr1	7780673	C	T	4.37		chr1	16397988	C	T	2.6
chr1	7780707	C	T	3.8		chr1	16459836	C	T	4.03
chr1	7780713	C	T	3.61		chr1	16459856	C	T	3.36
chr1	7780815	C	T	3.38		chr1	16606444	G	A	5
chr1	7780817	C	T	5.37		chr1	16618750	G	A	10.24
chr1	7780899	C	T	2.04		chr1	16632305	G	A	4.26
chr1	7780921	C	T	4.8		chr1	17018852	G	A	8.64
chr1	7780936	C	T	3.25		chr1	17407430	G	A	1.6
chr1	7781048	C	T	3.74		chr1	17407448	G	A	1.6
chr1	7781087	C	T	6.86		chr1	17407697	G	A	1.75
chr1	7781121	C	T	4.76		chr1	17408924	G	A	1.87
chr1	7781123	C	T	2.83		chr1	17408930	G	A	2.74
chr1	7781141	C	T	4.92		chr1	17408942	G	A	2.07
chr1	7781174	C	T	7.9		chr1	19218009	G	A	12
chr1	7781309	C	T	16.49		chr1	19218096	G	A	11.11
chr1	7781378	C	T	6.67		chr1	19218400	G	A	5.41
chr1	7781390	C	T	12.5		chr1	19218544	G	A	2.99
chr1	7977703	C	T	1.42		chr1	19218579	G	A	2.56
chr1	7985051	C	T	1.62		chr1	19218814	G	A	5.88
chr1	7985064	C	T	1.54		chr1	19218875	G	A	3.77
chr1	7985110	C	T	1.67		chr1	19218894	G	A	7.84
chr1	7985117	C	T	2.12		chr1	19219082	G	A	2.88
chr1	7985169	C	T	3.02		chr1	19219086	G	A	2.94
chr1	7985172	C	T	6.28		chr1	19219104	G	A	2.68
chr1	7985198	C	T	2.34		chr1	19223538	G	A	5.19
chr1	8011872	G	A	9.38		chr1	19227394	G	A	6.52
chr1	8011942	G	A	11.36		chr1	19258976	C	T	2.86
chr1	8011950	G	A	9.09		chr1	19304063	G	A	11.76
chr1	8012245	G	A	4		chr1	19304065	G	A	23.53
chr1	8012339	G	A	9.86		chr1	19304142	G	A	4
chr1	8012394	G	A	5.26		chr1	19312025	G	A	4.17
chr1	8012427	G	A	3.57		chr1	19339146	G	A	3.66
chr1	8012542	G	A	3.17		chr1	19339223	G	A	3.03
chr1	8012547	G	A	3.03		chr1	19339277	G	A	1.46
chr1	8012931	G	A	16		chr1	19339314	G	A	1.25
chr1	8013395	G	A	4.17		chr1	19339479	G	A	2.07
chr1	8013401	G	A	3.92		chr1	19339495	G	A	1.44
chr1	8013410	G	A	6.38		chr1	19911866	C	T	6.41
chr1	8861384	G	A	1.6		chr1	20483361	G	A	4.65
chr1	8863996	G	A	3.8		chr1	20499728	G	A	3.88
chr1	8871943	G	A	1.02		chr1	20650600	C	T	3.91
chr1	9580070	C	T	6.85		chr1	20651999	G	A	2.1
chr1	9582339	C	T	10.34		chr1	20652008	G	A	4.98
chr1	9582351	C	T	7.5		chr1	20652042	G	A	2.65
chr1	9582356	C	T	4.55		chr1	20652088	G	A	5.94
chr1	9582406	C	T	6.25		chr1	20652139	G	A	4.23
chr1	9582489	C	T	4.29		chr1	20652182	G	A	2.15
chr1	9582494	C	T	8.82		chr1	20652192	G	A	2.68
chr1	9582502	C	T	3.28		chr1	20652247	G	A	6.4
chr1	9582535	C	T	21.95		chr1	20652249	G	A	2.62
chr1	9582636	C	T	11.11		chr1	20652267	G	A	1.84
chr1	9604168	C	T	12		chr1	20652272	G	A	1.05
chr1	9614427	C	T	9.52		chr1	20652382	G	A	1.92
chr1	9730025	G	A	4.85		chr1	20652406	G	A	2.33
chr1	9730154	G	A	4.39		chr1	20704598	G	A	14.29
chr1	9850233	G	A	5		chr1	20743225	G	A	6.87
chr1	9850273	G	A	7.89		chr1	20743367	G	A	3.15
chr1	9850309	G	A	5.88		chr1	20743373	G	A	4.58
chr1	9850396	G	A	7.14		chr1	20743393	G	A	2.96
chr1	9850429	G	A	7.69		chr1	20743406	G	A	3.52
chr1	9850506	G	A	5.56		chr1	20743766	G	A	4.67
chr1	9926853	G	A	17.65		chr1	20743810	G	A	4.85
chr1	9927067	G	A	15.38		chr1	20743936	G	A	8.86
chr1	9927174	G	A	10.34		chr1	20744005	G	A	3.16
chr1	9927192	G	A	15.38		chr1	20744297	G	A	2.33
chr1	9927194	G	A	11.54		chr1	20744460	G	A	1.64
chr1	9927267	G	A	8.82		chr1	20744681	G	A	6.55
chr1	9927353	G	A	16.13		chr1	20744703	G	A	2.84
chr1	9928371	G	A	6.67		chr1	20775454	G	A	3.23
chr1	9929475	G	A	11.11		chr1	21219907	G	A	6.85
chr1	9929728	G	A	41.18		chr1	21577998	C	T	11.11
chr1	9929781	G	A	14.29		chr1	21679276	G	A	3.7
chr1	9929804	G	A	26.67		chr1	21728139	G	A	9.26
chr1	9929923	G	A	12		chr1	21728183	G	A	7.55
chr1	9929989	G	A	15.79		chr1	21728187	G	A	5.66
chr1	9930034	G	A	10.53		chr1	21728277	G	A	5
chr1	9930168	G	A	17.39		chr1	21728412	G	A	4.76
chr1	9935509	G	A	15		chr1	21728481	G	A	6.25
chr1	9935523	G	A	7.41		chr1	21728592	G	A	6.1
chr1	9936594	G	A	3.51		chr1	21729784	G	A	5.71
chr1	9936600	G	A	5.26		chr1	21736498	G	A	5.17
chr1	9942634	G	A	20		chr1	21748167	G	A	6.67
chr1	9984395	C	T	8		chr1	21748193	G	A	11.36
chr1	10095518	C	T	6.67		chr1	21752605	G	A	3.12
chr1	10130574	C	T	4.55		chr1	22086754	C	T	2.67
chr1	10147007	C	T	12.5		chr1	22086776	C	T	1.88
chr1	10151377	C	T	10.53		chr1	22086780	C	T	1.98
chr1	10151398	C	T	7.89		chr1	22086802	C	T	1.37
chr1	10151404	C	T	4.88		chr1	22091563	C	T	1.81
chr1	10158422	C	T	5.88		chr1	22091625	C	T	4.24
chr1	10161221	C	T	8.11		chr1	22091638	C	T	1.19
chr1	10180819	C	T	7.69		chr1	22091663	C	T	2.83
chr1	10306295	C	T	5.77		chr1	22091916	C	T	1.81
chr1	10306980	C	T	6.25		chr1	22092039	C	T	3.33
chr1	10307854	C	T	8.77		chr1	22092082	C	T	1.77
chr1	10307890	C	T	6.56		chr1	22092248	C	T	1.36
chr1	10307933	C	T	11.11		chr1	22092262	C	T	2.37
chr1	10308096	C	T	13.79		chr1	22092268	C	T	2.5
chr1	10308171	C	T	4.41		chr1	22092272	C	T	2.09
chr1	10308266	C	T	5.56		chr1	22092278	C	T	2.78
chr1	10308354	C	T	6		chr1	22092332	C	T	3.05
chr1	10308368	C	T	6.98		chr1	22092468	C	T	3.05
chr1	10419871	C	T	4.57		chr1	22092507	C	T	1.94
chr1	10419884	C	T	4.65		chr1	22092627	C	T	8.7
chr1	10419886	C	T	2.89		chr1	22092732	C	T	3.74
chr1	10419888	C	T	2.82		chr1	23083405	C	T	2.95
chr1	10419949	C	T	8.19		chr1	23083505	C	T	2.91
chr1	10420077	C	T	3.82		chr1	23309882	G	A	2.69
chr1	10430912	C	T	5.08		chr1	23309951	G	A	3.27
chr1	10442439	C	T	10.94		chr1	23309967	G	A	1.58
chr1	10442599	C	T	12.2		chr1	23310048	G	A	3.13
chr1	10442710	C	T	14.29		chr1	23310064	G	A	7.52
chr1	10456581	G	A	7.89		chr1	23310098	G	A	29.08
chr1	10456794	G	A	3.9		chr1	23310124	G	A	6.24
chr1	10456802	G	A	3.37		chr1	23310130	G	A	3.92
chr1	10456884	G	A	3.9		chr1	23310221	G	A	1.53
chr1	10456952	G	A	2.46		chr1	23310260	G	A	2.59
chr1	10457015	G	A	1.85		chr1	23310303	G	A	1.29
chr1	10457040	G	A	5.02		chr1	23310317	G	A	2.34
chr1	10457078	G	A	4.82		chr1	23310429	G	A	1.11
chr1	10457089	G	A	1.79		chr1	23310499	G	A	1.68
chr1	10457094	G	A	1.36		chr1	23310946	G	A	1.57
chr1	10457328	G	A	1.47		chr1	23310961	G	A	1.34
chr1	10457768	G	A	1.69		chr1	23321566	G	A	4.37
chr1	10457772	G	A	3.28		chr1	23321597	G	A	2.87
chr1	10457815	G	A	3.57		chr1	23321601	G	A	1.42
chr1	10457843	G	A	5.86		chr1	23323598	G	A	1.46
chr1	10457874	G	A	1.45		chr1	23340931	G	A	1.91
chr1	10457893	G	A	3.76		chr1	23558027	G	A	2.52
chr1	10458196	G	A	3.11		chr1	23558286	G	A	1.32
chr1	10458202	G	A	2.99		chr1	23695757	C	T	4.88
chr1	10458270	G	A	4.92		chr1	23787423	C	T	3.63
chr1	10458306	G	A	3.23		chr1	23787443	C	T	1.79
chr1	10458851	G	A	2.07		chr1	23787645	C	T	2.11
chr1	10458891	G	A	1.69		chr1	23787716	C	T	12.41
chr1	10459189	G	A	2.52		chr1	23787755	C	T	6.88
chr1	10459202	G	A	2.68		chr1	23787776	C	T	4.35
chr1	10459209	G	A	1.92		chr1	23787828	C	T	8.3
chr1	10459313	G	A	3.78		chr1	23787834	C	T	5.6
chr1	10459319	G	A	4.42		chr1	23787836	C	T	7.49
chr1	10459448	G	A	2.29		chr1	23788077	C	T	13
chr1	10459509	G	A	7.69		chr1	23788191	C	T	15.15
chr1	10459579	G	A	2.78		chr1	23817526	G	A	6.25
chr1	10459654	G	A	4.9		chr1	23817545	G	A	5.26
chr1	10459666	G	A	10.81		chr1	23845396	G	A	7.69
chr1	10461404	G	A	2.25		chr1	23845408	G	A	3.85
chr1	10461415	G	A	1.59		chr1	23961536	C	T	1.28
chr1	10463029	G	A	11.54		chr1	23961840	C	T	2.87
chr1	10463108	G	A	4.62		chr1	23961885	C	T	2.95
chr1	10463139	G	A	3.06		chr1	23962055	C	T	2.74
chr1	10463157	G	A	1.33		chr1	23962073	C	T	1.28
chr1	10463167	G	A	4.18		chr1	23962076	C	T	3.86
chr1	10463169	G	A	2.24		chr1	23962084	C	T	2.26
chr1	10469227	G	A	10.64		chr1	23962228	C	T	2.16
chr1	10469237	G	A	3.98		chr1	23962408	C	T	2.31
chr1	10469250	G	A	5.19		chr1	23962463	C	T	1.99
chr1	10472409	G	A	3.74		chr1	23962545	C	T	1.89
chr1	10630237	C	T	7.04		chr1	23962665	C	T	2.69
chr1	11022193	C	T	1.45		chr1	23962703	C	T	5.08
chr1	11022201	C	T	1.43		chr1	23962751	C	T	3.12
chr1	11022525	C	T	2.84		chr1	23962793	C	T	6.52
chr1	11022527	C	T	1.87		chr1	23962862	C	T	2.65
chr1	11022743	C	T	4.45		chr1	23962902	C	T	4.09
chr1	11022800	C	T	2.74		chr1	23962926	C	T	2.02
chr1	11022851	C	T	2.92		chr1	23962994	C	T	2.31
chr1	11022918	C	T	2.61		chr1	23963051	C	T	8.22
chr1	11023018	C	T	1.44		chr1	23963145	C	T	1.15
chr1	11023022	C	T	1.77		chr1	23963158	C	T	6.05
chr1	11023135	C	T	1.36		chr1	23963167	C	T	4.03
chr1	11023137	C	T	1.83		chr1	23963180	C	T	4.5
chr1	11023155	C	T	1.75		chr1	23963195	C	T	1.83
chr1	11023268	C	T	1.85		chr1	23963261	C	T	2.45
chr1	11023513	C	T	1.24		chr1	23964989	G	A	7.5
chr1	11023617	C	T	2.97		chr1	23965003	G	A	6.98
chr1	11023641	C	T	1.32		chr1	23965095	G	A	4.76
chr1	11023661	C	T	2.38		chr1	23965266	G	A	22.86
chr1	11023694	C	T	2.21		chr1	23965300	G	A	10.71
chr1	11023730	C	T	2.8		chr1	23965376	G	A	6.45
chr1	11023872	C	T	5.09		chr1	23965410	G	A	9.09
chr1	11024793	C	T	3.2		chr1	23965414	G	A	9.38
chr1	11054616	G	A	14.93		chr1	23965593	G	A	4
chr1	11054705	G	A	3.54		chr1	23965598	G	A	3.92
chr1	11056655	G	A	3.01		chr1	23965615	G	A	7.14
chr1	11095793	G	A	4.44		chr1	23965634	G	A	3.64
chr1	11095819	G	A	3.81		chr1	23965645	G	A	7.14
chr1	11106750	G	A	2.33		chr1	23965893	G	A	12.96
chr1	11107254	G	A	4.59		chr1	23965955	G	A	7.27
chr1	11108262	G	A	4.44		chr1	23965963	G	A	5.36
chr1	11286979	C	T	21.05		chr1	23965965	G	A	5.45
chr1	11674735	G	A	2.36		chr1	23965994	G	A	5.77
chr1	12012625	C	T	1.75		chr1	23966007	G	A	8.16
chr1	12012646	C	T	5.59		chr1	23966023	G	A	30
chr1	12013275	C	T	4.9		chr1	23966150	G	A	8.33
chr1	12013280	C	T	2.88		chr1	23966463	G	A	12.5
chr1	12013319	C	T	5.1		chr1	23966484	G	A	5.77
chr1	12013395	C	T	13.33		chr1	23966490	G	A	7.55
chr1	12013405	C	T	5.88		chr1	23966504	G	A	5.48
chr1	13615967	C	T	5.45		chr1	23966510	G	A	15.07
chr1	13616015	C	T	5.63		chr1	23966525	G	A	13.33
chr1	13616066	C	T	6.82		chr1	23966571	G	A	9.71
chr1	13616090	C	T	2.56		chr1	23966646	G	A	2.78
chr1	13616136	C	T	6.94		chr1	23966681	G	A	3.45
chr1	13616197	C	T	5.26		chr1	23966683	G	A	1.96
chr1	13616208	C	T	5.77		chr1	23966698	G	A	2.55
chr1	13616338	C	T	13.04		chr1	23966721	G	A	4.98
chr1	13616388	C	T	14.29		chr1	23966731	G	A	16.14
chr1	13616390	C	T	14.29		chr1	23966750	G	A	5.29
chr1	13616999	C	T	10		chr1	23966760	G	A	2.91
chr1	13617432	C	T	10.2		chr1	23966792	G	A	2.79
chr1	13617453	C	T	6.25		chr1	23966852	G	A	5.84
chr1	13617659	C	T	11.9		chr1	23966859	G	A	3.1
chr1	13787083	C	T	7.55		chr1	23966887	G	A	2.11
chr1	13787177	C	T	19.44		chr1	23966889	G	A	6.9
chr1	15429940	C	T	3.16		chr1	23966899	G	A	8.72
chr1	15429974	C	T	8.79		chr1	23966941	G	A	1.94
chr1	15429993	C	T	5.56		chr1	23966959	G	A	5.68
chr1	15430013	C	T	10.75		chr1	23966966	G	A	10.11
chr1	15430015	C	T	4.17		chr1	23967014	G	A	23.79
chr1	15430021	C	T	3.3		chr1	23967021	G	A	3.4
chr1	15665692	C	T	6.45		chr1	23967033	G	A	11.46
chr1	15666226	C	T	13.89		chr1	23967109	G	A	1.69
chr1	15666238	C	T	5.56		chr1	23967141	G	A	3.28
chr1	15667559	C	T	3.57		chr1	23967144	G	A	3.63
chr1	15667569	C	T	3.39		chr1	23967149	G	A	1.19
chr1	15667884	C	T	6.53		chr1	23967167	G	A	1.55
chr1	15668540	C	T	7.51		chr1	23967172	G	A	6.82
chr1	15807431	G	A	5.26		chr1	23967178	G	A	6.9
chr1	15942181	G	A	5.71		chr1	23967218	G	A	1.17
chr1	16124461	G	A	10.42		chr1	23967314	G	A	11.29
chr1	16124465	G	A	8.16		chr1	23967382	G	A	2.17
chr1	16124470	G	A	7.69		chr1	23967407	G	A	20.95
chr1	16124562	G	A	4.2		chr1	23967450	G	A	5.78
chr1	16124566	G	A	3.94		chr1	23967460	G	A	12.65
chr1	16124628	G	A	13.57		chr1	23967467	G	A	3.05
chr1	16124777	G	A	3.41		chr1	23967486	G	A	3.02
chr1	16124879	G	A	5.03		chr1	23967534	G	A	2.51
chr1	16124938	G	A	3.37		chr1	23967573	G	A	1.95
chr1	16124998	G	A	3.4		chr1	23967585	G	A	1.34
chr1	16125004	G	A	4.83		chr1	23969254	G	A	5.36
chr1	16125067	G	A	2.4		chr1	23969304	G	A	1.59
chr1	16125088	G	A	2.5		chr1	23969322	G	A	4.52
chr1	16125091	G	A	5.88		chr1	23969369	G	A	1.64
chr1	16148964	G	A	2.75		chr1	23969431	G	A	1.64
chr1	16395209	C	T	2.09		chr1	23969511	G	A	3.4
chr1	16395245	C	T	1.98		chr1	23969514	G	A	3.31
chr1	16395253	C	T	1.91		chr1	23969550	G	A	3.78
chr1	16395257	C	T	3.43		chr1	23969563	G	A	1.68
chr1	16395263	C	T	3.7		chr1	23969673	G	A	3.08
chr1	16395309	C	T	7.28		chr1	23969678	G	A	3.65
chr1	16395351	C	T	4.37		chr1	23969731	G	A	1.63
chr1	16395451	C	T	3.95		chr1	23969756	G	A	4.15
chr1	16395517	C	T	2.64		chr1	23969867	G	A	2.92
chr1	16395522	C	T	2.95		chr1	23969878	G	A	4.58
chr1	16395524	C	T	3.67		chr1	23969914	G	A	4.55
chr1	16395586	C	T	2.33		chr1	23969916	G	A	2.94
chr1	16395616	C	T	6.12		chr1	23969980	G	A	1.8
chr1	16395728	C	T	12.6		chr1	23969998	G	A	2.74
chr1	16395766	C	T	6.14		chr1	23970037	G	A	1.33
chr1	16395804	C	T	8.36		chr1	23970086	G	A	4.27
chr1	16395845	C	T	6.9		chr1	23970707	G	A	3.98
chr1	16395849	C	T	8.25		chr1	23970709	G	A	6.18
chr1	16395868	C	T	1.34		chr1	23970713	G	A	2.25
chr1	16395960	C	T	2.83		chr1	23970718	G	A	3.43
chr1	16395965	C	T	2.09		chr1	23970727	G	A	2.72
chr1	16395997	C	T	4.92		chr1	23970788	G	A	8.38
chr1	16396036	C	T	2.26		chr1	23970795	G	A	2.08
chr1	16396049	C	T	3.66		chr1	23970853	G	A	3
chr1	16396052	C	T	1.88		chr1	23970935	G	A	4.96
chr1	16396110	C	T	3.29		chr1	23971018	G	A	1.86
chr1	16396121	C	T	2.22		chr1	23971039	G	A	2.62
chr1	16396244	C	T	3.32		chr1	23971064	G	A	2.19
chr1	16396307	C	T	6.29		chr1	23971082	G	A	4.04
chr1	16396369	C	T	1.66		chr1	23971098	G	A	3.72
chr1	16396395	C	T	6.15		chr1	23971215	G	A	1.39
chr1	16396399	C	T	2.36		chr1	23971935	G	A	2.05
chr1	16396423	C	T	2.18		chr1	23971939	G	A	1.86
chr1	16396523	C	T	3.24		chr1	23971945	G	A	2.67
chr1	16396595	C	T	3.57		chr1	23971962	G	A	1.76
chr1	16396640	C	T	4.04		chr1	23971972	G	A	2.08
chr1	16396650	C	T	23.08		chr1	24373778	G	A	7.14
chr1	16396692	C	T	9.68		chr1	24470754	C	T	12
chr1	16396723	C	T	5.19		chr1	24470833	C	T	7.27
chr1	16396788	C	T	2.29		chr1	24472260	C	T	12.73
chr1	16396790	C	T	9.66		chr1	24472551	C	T	6.45
chr1	16396801	C	T	2.3		chr1	24535398	C	T	11.11
chr1	16396830	C	T	1.77		chr1	24540584	C	T	7.41
chr1	16396849	C	T	5.02		chr1	24672328	C	T	5.77
chr1	16396860	C	T	3.24		chr1	24672341	C	T	2.82
chr1	16396978	C	T	1.16		chr1	24672485	C	T	3.03
chr1	16396987	C	T	5.44		chr1	24672492	C	T	5.31
chr1	16396998	C	T	3.22		chr1	24672560	C	T	6.51
chr1	16397002	C	T	3.09		chr1	24672748	C	T	2.46
chr1	16397057	C	T	8.52		chr1	24672751	C	T	1.71
chr1	16397061	C	T	1.8		chr1	24672761	C	T	8.81
chr1	16397103	C	T	10		chr1	24672939	C	T	1.32
chr1	16397144	C	T	1.43		chr1	24672955	C	T	1.91
chr1	16397198	C	T	21.52		chr1	24673085	C	T	1.46
chr1	16397223	C	T	11.01		chr1	24673102	C	T	3.72
chr1	16397295	C	T	1.77		chr1	24814106	C	T	13.33
chr1	16397333	C	T	1.82		chr1	24814168	C	T	3.81
chr1	16397354	C	T	2.1		chr1	24827048	C	T	3.23
chr1	16397372	C	T	8.9		chr1	24840926	C	T	3.02
chr1	16397653	C	T	1.88		chr1	24840984	C	T	2.05
chr1	16397656	C	T	2.84		chr1	24841074	C	T	2.69
chr1	16397658	C	T	1.81		chr1	24841102	C	T	4.23
chr1	16397665	C	T	0.87		chr1	24841104	C	T	4.23
chr1	16397675	C	T	1.76		chr1	24841201	C	T	2.56
chr1	16397706	C	T	0.87		chr1	24841203	C	T	5.15
chr1	16397726	C	T	1.85		chr1	24841317	C	T	6.25
chr1	16397730	C	T	2.05		chr1	24841337	C	T	2.4
chr1	16397913	C	T	1.82		chr1	24841423	C	T	3.79
chr1	16397940	C	T	2.04		chr1	24841443	C	T	6
chr1	16397965	C	T	2.76		chr1	24841468	C	T	7.59
chr1	16397988	C	T	3.45		chr1	24841472	C	T	2.34
chr1	16398029	C	T	5.8		chr1	24841513	C	T	2.1
chr1	16459836	C	T	3.39		chr1	24841552	C	T	7.69
chr1	16459965	C	T	3.39		chr1	24841591	C	T	2.14
chr1	16460010	C	T	9.3		chr1	24841598	C	T	3.33
chr1	16605838	G	A	11.76		chr1	24841639	C	T	2.31
chr1	16606180	G	A	16.67		chr1	24841696	C	T	3.9
chr1	16607440	G	A	10		chr1	24841709	C	T	3.97
chr1	16618750	G	A	8.33		chr1	24841750	C	T	5.19
chr1	17018852	G	A	4		chr1	24841787	C	T	5.85
chr1	17018864	G	A	3.47		chr1	24841829	C	T	3.68
chr1	17018880	G	A	2.21		chr1	24841832	C	T	3.09
chr1	17406830	G	A	4.29		chr1	24841837	C	T	3.01
chr1	17407430	G	A	3.78		chr1	24841852	C	T	26.9
chr1	17408439	G	A	1.28		chr1	24841893	C	T	5.29
chr1	17408924	G	A	2.44		chr1	24841895	C	T	3.09
chr1	19217851	G	A	3.51		chr1	24841955	C	T	4.9
chr1	19218009	G	A	5.41		chr1	24841963	C	T	1.55
chr1	19218096	G	A	5.56		chr1	24841979	C	T	3.65
chr1	19218544	G	A	4.26		chr1	24842039	C	T	3.31
chr1	19218581	G	A	3.7		chr1	24842089	C	T	2.55
chr1	19218586	G	A	5.66		chr1	24842120	C	T	12.62
chr1	19218617	G	A	6.82		chr1	24842137	C	T	2.97
chr1	19218693	G	A	3.39		chr1	24842139	C	T	2.48
chr1	19218700	G	A	8.93		chr1	24842141	C	T	6
chr1	19218704	G	A	5.36		chr1	24842150	C	T	10.2
chr1	19218773	G	A	8.11		chr1	24842265	C	T	2.98
chr1	19218938	G	A	11.11		chr1	24842269	C	T	3.8
chr1	19222760	G	A	3.66		chr1	24842281	C	T	4.97
chr1	19259869	C	T	3.03		chr1	24842297	C	T	2.86
chr1	19304065	G	A	32.08		chr1	24842313	C	T	3.7
chr1	19304127	G	A	7.25		chr1	24842355	C	T	2.17
chr1	19304142	G	A	11.91		chr1	24842358	C	T	4.35
chr1	19339146	G	A	3.61		chr1	24842367	C	T	2.84
chr1	19339223	G	A	2.5		chr1	24842379	C	T	2.74
chr1	19339479	G	A	2.55		chr1	24842495	C	T	5.88
chr1	19339493	G	A	1.3		chr1	24842509	C	T	6.9
chr1	19339495	G	A	1.84		chr1	24842555	C	T	4.07
chr1	19626462	C	T	1.7		chr1	24842650	C	T	5.23
chr1	19626493	C	T	1.36		chr1	24842662	C	T	4.97
chr1	19626499	C	T	2.28		chr1	24842664	C	T	1.82
chr1	19626556	C	T	3.41		chr1	24842691	C	T	3.07
chr1	19626562	C	T	1.72		chr1	24842740	C	T	2.9
chr1	19908064	C	T	10		chr1	24842753	C	T	6.63
chr1	19911352	C	T	3.77		chr1	24842758	C	T	1.64
chr1	20482726	G	A	4.55		chr1	24842825	C	T	7.74
chr1	20499728	G	A	8.33		chr1	24842827	C	T	3.53
chr1	20499740	G	A	3.45		chr1	24842872	C	T	6.55
chr1	20500333	G	A	2.63		chr1	24843103	C	T	5.29
chr1	20651178	C	T	5.33		chr1	24843162	C	T	5.61
chr1	20651195	C	T	2.99		chr1	24843175	C	T	3.11
chr1	20651951	G	A	3.94		chr1	24843186	C	T	14.61
chr1	20651999	G	A	4.11		chr1	24843194	C	T	1.32
chr1	20652008	G	A	2.98		chr1	24843197	C	T	1.75
chr1	20652027	G	A	1.74		chr1	24843243	C	T	5.48
chr1	20652042	G	A	3.77		chr1	24843266	C	T	5.83
chr1	20652047	G	A	2.16		chr1	24843269	C	T	1.47
chr1	20652088	G	A	5.06		chr1	24843361	C	T	2.47
chr1	20652139	G	A	6.11		chr1	24843415	C	T	7.69
chr1	20652144	G	A	1.13		chr1	24843418	C	T	8.28
chr1	20652151	G	A	3.63		chr1	24843562	C	T	5.96
chr1	20652165	G	A	2.7		chr1	24843609	C	T	1.72
chr1	20652192	G	A	3.3		chr1	24843628	C	T	3.41
chr1	20652247	G	A	4.95		chr1	24843733	C	T	4.14
chr1	20652249	G	A	4.97		chr1	24843741	C	T	2.03
chr1	20652267	G	A	1.52		chr1	24843747	C	T	1.56
chr1	20652272	G	A	2.79		chr1	24843801	C	T	2.71
chr1	20652275	G	A	1.11		chr1	24843863	C	T	4.87
chr1	20652382	G	A	2.53		chr1	24843866	C	T	3.86
chr1	20652406	G	A	4.32		chr1	24843910	C	T	1.84
chr1	20652412	G	A	1.4		chr1	24843920	C	T	6.02
chr1	20653664	G	A	3.4		chr1	24843927	C	T	1.26
chr1	20653749	G	A	4.02		chr1	24843944	C	T	1.28
chr1	20742840	G	A	5.36		chr1	24843951	C	T	1.64
chr1	20742931	G	A	6.74		chr1	24844081	C	T	2.08
chr1	20742952	G	A	4.42		chr1	24844097	C	T	2.26
chr1	20743000	G	A	4.17		chr1	24844119	C	T	7.28
chr1	20743022	G	A	9.86		chr1	24844153	C	T	13.91
chr1	20743086	G	A	2.19		chr1	24844191	C	T	4.48
chr1	20743215	G	A	2.33		chr1	25222814	G	A	11.11
chr1	20743225	G	A	2.27		chr1	25222841	G	A	17.86
chr1	20743242	G	A	2.34		chr1	25223000	G	A	2.78
chr1	20743319	G	A	2.38		chr1	25223021	G	A	7.89
chr1	20743406	G	A	5.83		chr1	25223030	G	A	7.35
chr1	20743524	G	A	2.94		chr1	25223150	G	A	3.17
chr1	20743527	G	A	5		chr1	25360761	C	T	6.06
chr1	20743530	G	A	3.6		chr1	25360794	C	T	5.11
chr1	20743540	G	A	4.79		chr1	25360799	C	T	4.86
chr1	20743612	G	A	4.55		chr1	25360839	C	T	7.06
chr1	20743692	G	A	2.02		chr1	25360854	C	T	1.96
chr1	20743697	G	A	2.17		chr1	25360862	C	T	4.29
chr1	20743766	G	A	12.84		chr1	25360865	C	T	3.12
chr1	20743797	G	A	9.92		chr1	25360868	C	T	2.4
chr1	20743810	G	A	9.09		chr1	25360900	C	T	4.35
chr1	20743936	G	A	2.91		chr1	25361057	C	T	1.97
chr1	20743946	G	A	3.23		chr1	25361122	C	T	7.23
chr1	20743970	G	A	5.79		chr1	25361152	C	T	3.57
chr1	20744002	G	A	2.26		chr1	25361167	C	T	2.44
chr1	20744005	G	A	5.3		chr1	25361183	C	T	10.47
chr1	20744018	G	A	3.01		chr1	25361217	C	T	6.41
chr1	20744020	G	A	4.44		chr1	25361370	C	T	4.71
chr1	20744076	G	A	2.68		chr1	25361390	C	T	7.29
chr1	20744278	G	A	1.6		chr1	25361394	C	T	1.9
chr1	20744280	G	A	2.7		chr1	25361396	C	T	1.58
chr1	20744292	G	A	5.26		chr1	25361892	C	T	5.32
chr1	20744297	G	A	3.17		chr1	25361976	C	T	3.25
chr1	20744368	G	A	5.16		chr1	25362189	C	T	3.8
chr1	20744372	G	A	7.89		chr1	25362199	C	T	3.85
chr1	20744559	G	A	2.52		chr1	25567012	C	T	12.5
chr1	20757201	G	A	6.85		chr1	25567342	C	T	6.98
chr1	20765464	G	A	4.51		chr1	25567359	C	T	7.89
chr1	20775460	G	A	3.57		chr1	25568549	C	T	4.76
chr1	20806613	G	A	5.77		chr1	25809794	C	T	2.78
chr1	20806687	G	A	3.45		chr1	25811505	C	T	6.1
chr1	20806820	G	A	4.11		chr1	25816415	C	T	5.96
chr1	20942089	G	A	2.78		chr1	25816546	C	T	1.43
chr1	21175749	G	A	7.41		chr1	25816585	C	T	6.41
chr1	21217442	G	A	6.82		chr1	25816643	C	T	2.67
chr1	21217885	G	A	2.86		chr1	25816687	C	T	3.59
chr1	21219408	G	A	4.76		chr1	25816691	C	T	3.75
chr1	21219907	G	A	11.11		chr1	25816694	C	T	2.29
chr1	21577949	C	T	7.41		chr1	25816735	C	T	5.67
chr1	21577998	C	T	14.81		chr1	25816741	C	T	3.55
chr1	21679007	G	A	9.52		chr1	25816745	C	T	2.88
chr1	21701556	G	A	4.69		chr1	25816747	C	T	4.41
chr1	21721702	G	A	10		chr1	25816903	C	T	7.84
chr1	21728187	G	A	9.3		chr1	25816918	C	T	1.89
chr1	21728277	G	A	4		chr1	25817296	C	T	2.52
chr1	21728582	G	A	3.66		chr1	25817355	C	T	2.04
chr1	21729739	G	A	5		chr1	25817438	C	T	3.49
chr1	21729746	G	A	4.76		chr1	25817490	C	T	5.14
chr1	21729784	G	A	4.55		chr1	25817520	C	T	2.75
chr1	22078463	C	T	2.69		chr1	25817626	C	T	2.48
chr1	22078468	C	T	3.11		chr1	25832027	C	T	3.49
chr1	22078486	C	T	4.1		chr1	25832143	C	T	2.68
chr1	22086754	C	T	4		chr1	25832600	C	T	15.31
chr1	22086776	C	T	2.5		chr1	25832636	C	T	2.56
chr1	22091519	C	T	1.47		chr1	25832653	C	T	5.36
chr1	22091563	C	T	2.09		chr1	25900645	G	A	3.98
chr1	22091625	C	T	6.17		chr1	25900670	G	A	26.57
chr1	22091652	C	T	1.68		chr1	25900708	G	A	2.08
chr1	22091663	C	T	5.07		chr1	25900765	G	A	1.87
chr1	22092004	C	T	2.85		chr1	25900783	G	A	2.08
chr1	22092039	C	T	6.8		chr1	25900800	G	A	2.17
chr1	22092052	C	T	1.52		chr1	25900875	G	A	5.66
chr1	22092082	C	T	5.57		chr1	25900900	G	A	2.8
chr1	22092165	C	T	1.79		chr1	25900926	G	A	3.19
chr1	22092201	C	T	2.19		chr1	25900959	G	A	4.42
chr1	22092242	C	T	4.37		chr1	25900964	G	A	1.49
chr1	22092248	C	T	2.37		chr1	25900998	G	A	2.15
chr1	22092252	C	T	1.76		chr1	26122573	C	T	9.09
chr1	22092262	C	T	3		chr1	26125128	C	T	9.52
chr1	22092268	C	T	7.31		chr1	26125166	C	T	14.29
chr1	22092272	C	T	1.82		chr1	26278574	C	T	2.82
chr1	22092278	C	T	3.35		chr1	26470792	C	T	3.17
chr1	22092319	C	T	2.75		chr1	26475186	C	T	5.46
chr1	22092332	C	T	6.43		chr1	26475191	C	T	1.11
chr1	22092357	C	T	1.31		chr1	26475203	C	T	6.87
chr1	22092468	C	T	4.28		chr1	26475283	C	T	1.31
chr1	22092507	C	T	2.49		chr1	26475290	C	T	1.83
chr1	22092531	C	T	2.38		chr1	26475427	C	T	1.46
chr1	22092732	C	T	2.18		chr1	26475433	C	T	1.98
chr1	22092745	C	T	3.81		chr1	26475453	C	T	1.32
chr1	22092750	C	T	3.36		chr1	26475525	C	T	1.34
chr1	22092847	C	T	2.67		chr1	26475602	C	T	1.53
chr1	23083427	C	T	1.3		chr1	26475770	C	T	1.7
chr1	23083446	C	T	1.81		chr1	26475777	C	T	1.46
chr1	23083481	C	T	3.12		chr1	26475806	C	T	2.27
chr1	23085191	G	A	15.38		chr1	26475880	C	T	2.1
chr1	23085213	G	A	5		chr1	26475887	C	T	3.49
chr1	23085263	G	A	11.43		chr1	26475894	C	T	1.17
chr1	23309882	G	A	8.55		chr1	26475917	C	T	4.29
chr1	23309902	G	A	1.64		chr1	26475958	C	T	5.15
chr1	23309922	G	A	1.8		chr1	26781731	C	T	3.29
chr1	23309924	G	A	2.36		chr1	26798155	C	T	16.67
chr1	23309951	G	A	5.06		chr1	26852806	C	T	3.69
chr1	23309967	G	A	2.48		chr1	26854646	C	T	6.73
chr1	23310020	G	A	2.97		chr1	26854653	C	T	6
chr1	23310064	G	A	6.56		chr1	26854681	C	T	6.67
chr1	23310098	G	A	40.89		chr1	26854701	C	T	2.13
chr1	23310124	G	A	7.33		chr1	26854704	C	T	3.23
chr1	23310130	G	A	5.72		chr1	26854977	C	T	5.8
chr1	23310231	G	A	2.42		chr1	26855005	C	T	2.99
chr1	23310260	G	A	8.35		chr1	26855177	C	T	6.45
chr1	23310276	G	A	2.78		chr1	26855258	C	T	3.16
chr1	23310303	G	A	1.88		chr1	26876481	G	A	8.33
chr1	23310317	G	A	2.5		chr1	26879380	G	A	3.03
chr1	23310452	G	A	1.08		chr1	26879402	G	A	7.14
chr1	23310465	G	A	1.88		chr1	27306263	C	T	3.28
chr1	23310476	G	A	1		chr1	27306287	C	T	2.53
chr1	23310622	G	A	1.18		chr1	27307092	C	T	2.9
chr1	23310913	G	A	1.03		chr1	27404314	G	A	9.59
chr1	23310946	G	A	1.76		chr1	27404318	G	A	2.7
chr1	23310961	G	A	1.19		chr1	27404409	G	A	5.95
chr1	23310964	G	A	1.64		chr1	27404421	G	A	1.63
chr1	23318535	G	A	2.91		chr1	27404639	G	A	4
chr1	23323645	G	A	2.7		chr1	27404647	G	A	2.13
chr1	23323648	G	A	3.57		chr1	27404691	G	A	13.44
chr1	23340891	G	A	5.88		chr1	27404712	G	A	7
chr1	23340912	G	A	2.6		chr1	27404726	G	A	4.4
chr1	23340919	G	A	3.3		chr1	27404735	G	A	3.83
chr1	23340922	G	A	3.26		chr1	27404746	G	A	1.49
chr1	23340924	G	A	4.35		chr1	27404813	G	A	3.03
chr1	23787360	C	T	3.8		chr1	27404934	G	A	3.91
chr1	23787426	C	T	3.97		chr1	27404988	G	A	7.02
chr1	23787716	C	T	19.57		chr1	27405305	G	A	2.31
chr1	23787755	C	T	3.38		chr1	27405405	G	A	3.27
chr1	23787776	C	T	4.37		chr1	27406005	G	A	2.47
chr1	23787828	C	T	4.47		chr1	27406515	G	A	1.96
chr1	23787836	C	T	3.14		chr1	27406547	G	A	2.9
chr1	23788077	C	T	13.04		chr1	27406887	G	A	3.43
chr1	23788126	C	T	7.14		chr1	27406944	G	A	6.83
chr1	23795753	G	A	7.14		chr1	27407252	G	A	3.21
chr1	23817545	G	A	4.23		chr1	27407414	G	A	2.58
chr1	23845226	G	A	13.04		chr1	27407429	G	A	4.62
chr1	23845294	G	A	5.56		chr1	27407694	G	A	3.68
chr1	23845396	G	A	16		chr1	27666146	G	A	3.68
chr1	23845404	G	A	19.57		chr1	27761153	C	T	5.41
chr1	23845408	G	A	6.52		chr1	27761160	C	T	8.11
chr1	23845429	G	A	4.55		chr1	27822396	C	T	3.77
chr1	23845464	G	A	7.89		chr1	27822400	C	T	5.06
chr1	23845467	G	A	7.89		chr1	27822455	C	T	2.6
chr1	23845728	G	A	4		chr1	27822459	C	T	3.9
chr1	23845740	G	A	4.55		chr1	27822462	C	T	2.61
chr1	23859849	G	A	10.34		chr1	27822481	C	T	2.14
chr1	23961031	C	T	1.77		chr1	27822496	C	T	2.75
chr1	23961840	C	T	2.26		chr1	27822546	C	T	5.34
chr1	23961885	C	T	2.82		chr1	27822602	C	T	5.43
chr1	23961909	C	T	2.56		chr1	27822635	C	T	4.55
chr1	23961911	C	T	4.94		chr1	27822687	C	T	2.99
chr1	23961922	C	T	1.81		chr1	27822695	C	T	6.62
chr1	23961996	C	T	1.89		chr1	27822702	C	T	3.45
chr1	23962055	C	T	3.9		chr1	27822716	C	T	7.95
chr1	23962076	C	T	6.96		chr1	27822785	C	T	5.88
chr1	23962084	C	T	3.4		chr1	27822802	C	T	1.82
chr1	23962171	C	T	3.3		chr1	27822843	C	T	3.05
chr1	23962308	C	T	1.7		chr1	27822905	C	T	7.59
chr1	23962401	C	T	1.84		chr1	27822957	C	T	7.36
chr1	23962408	C	T	3.01		chr1	27823002	C	T	3.91
chr1	23962457	C	T	4.88		chr1	27823004	C	T	2.26
chr1	23962503	C	T	1.86		chr1	27823013	C	T	2.22
chr1	23962545	C	T	3.66		chr1	27823106	C	T	3.53
chr1	23962554	C	T	1.81		chr1	27823179	C	T	1.84
chr1	23962665	C	T	4.49		chr1	27823386	C	T	2.65
chr1	23962703	C	T	5.03		chr1	27823404	C	T	5.44
chr1	23962751	C	T	4.82		chr1	27823560	C	T	3.87
chr1	23962793	C	T	4.7		chr1	27823658	C	T	1.94
chr1	23962845	C	T	2.05		chr1	27823687	C	T	2.3
chr1	23962862	C	T	1.8		chr1	27823736	C	T	7.02
chr1	23962870	C	T	2.04		chr1	27823740	C	T	9.26
chr1	23962879	C	T	3.52		chr1	27823747	C	T	13.21
chr1	23962902	C	T	2.17		chr1	27823829	C	T	7.41
chr1	23962926	C	T	2.01		chr1	27823846	C	T	12.73
chr1	23962994	C	T	3.39		chr1	27838728	C	T	3.23
chr1	23963031	C	T	2.61		chr1	27850640	C	T	2.83
chr1	23963042	C	T	2.7		chr1	27850682	C	T	2.39
chr1	23963051	C	T	6.25		chr1	27850731	C	T	1.37
chr1	23963145	C	T	2.09		chr1	27850735	C	T	1.23
chr1	23963158	C	T	3.85		chr1	27850760	C	T	4.06
chr1	23963167	C	T	6.25		chr1	27850765	C	T	1.06
chr1	23963180	C	T	6.86		chr1	27850812	C	T	5.09
chr1	23963261	C	T	4.14		chr1	27850814	C	T	5.9
chr1	23963328	C	T	5.83		chr1	27850849	C	T	1.6
chr1	23963340	C	T	5.32		chr1	27850902	C	T	1.5
chr1	23963371	C	T	5.66		chr1	27850922	C	T	9.42
chr1	23965154	G	A	11.54		chr1	27850945	C	T	11.66
chr1	23965173	G	A	11.54		chr1	27851027	C	T	1.92
chr1	23965266	G	A	15.38		chr1	27851084	C	T	1.63
chr1	23965300	G	A	12.5		chr1	27851180	C	T	3.25
chr1	23965414	G	A	8.82		chr1	27851182	C	T	1.24
chr1	23965452	G	A	14.71		chr1	27851193	C	T	2.89
chr1	23965567	G	A	12.5		chr1	27851233	C	T	15.05
chr1	23965605	G	A	14.29		chr1	27891683	G	A	1.93
chr1	23965615	G	A	12.5		chr1	27892018	G	A	2.65
chr1	23965645	G	A	11.76		chr1	27892203	G	A	1.99
chr1	23965652	G	A	5		chr1	27967608	C	T	4.92
chr1	23965666	G	A	5.56		chr1	27970499	G	A	3.74
chr1	23965870	G	A	11.43		chr1	27972042	G	A	4
chr1	23965893	G	A	22.73		chr1	28200473	G	A	14.29
chr1	23965994	G	A	11.43		chr1	28200657	G	A	1.23
chr1	23966007	G	A	14.29		chr1	28200866	G	A	2.65
chr1	23966015	G	A	5.41		chr1	28200929	G	A	3.03
chr1	23966023	G	A	22.5		chr1	28200955	G	A	12.59
chr1	23966050	G	A	11.11		chr1	28200969	G	A	1.11
chr1	23966133	G	A	16		chr1	28201026	G	A	3.03
chr1	23966322	G	A	12.5		chr1	28201083	G	A	7.44
chr1	23966463	G	A	11.54		chr1	28201116	G	A	1.08
chr1	23966484	G	A	5.71		chr1	28201121	G	A	1.52
chr1	23966525	G	A	6.9		chr1	28201158	G	A	4.38
chr1	23966535	G	A	4.92		chr1	28201170	G	A	1.31
chr1	23966537	G	A	6.56		chr1	28201187	G	A	1.98
chr1	23966571	G	A	12.5		chr1	28201228	G	A	1.67
chr1	23966623	G	A	4.35		chr1	28280839	C	T	1.3
chr1	23966646	G	A	4.04		chr1	28281071	C	T	11.35
chr1	23966681	G	A	4.81		chr1	28281381	C	T	5.65
chr1	23966696	G	A	2.8		chr1	28281475	C	T	2.05
chr1	23966698	G	A	9		chr1	28281502	C	T	4.65
chr1	23966721	G	A	8.41		chr1	28281718	C	T	2.94
chr1	23966731	G	A	16.67		chr1	28281820	C	T	1.11
chr1	23966750	G	A	5.22		chr1	28281843	C	T	3.2
chr1	23966792	G	A	6.6		chr1	28282116	C	T	2.41
chr1	23966794	G	A	2.8		chr1	28282119	C	T	1.72
chr1	23966852	G	A	4.04		chr1	28498053	C	T	2.33
chr1	23966861	G	A	6.12		chr1	28498104	C	T	4.26
chr1	23966882	G	A	2.73		chr1	28498110	C	T	2.11
chr1	23966887	G	A	3.74		chr1	28498203	C	T	2.54
chr1	23966889	G	A	14.41		chr1	28498433	C	T	7.49
chr1	23966899	G	A	7.21		chr1	28499885	C	T	2.07
chr1	23966904	G	A	3.45		chr1	28509157	C	T	2.52
chr1	23966941	G	A	4		chr1	28509630	C	T	3.17
chr1	23966959	G	A	7.81		chr1	28538053	C	T	2.06
chr1	23966966	G	A	3.7		chr1	28538146	C	T	1.46
chr1	23967014	G	A	16.55		chr1	28538231	C	T	2
chr1	23967033	G	A	17.69		chr1	28538451	C	T	1.32
chr1	23967106	G	A	1.99		chr1	28567331	C	T	7.89
chr1	23967109	G	A	4.61		chr1	28578213	C	T	9.09
chr1	23967141	G	A	5.84		chr1	28578227	C	T	11.54
chr1	23967144	G	A	5.7		chr1	28603168	G	A	20.83
chr1	23967156	G	A	3.51		chr1	28603267	G	A	4.76
chr1	23967167	G	A	2.94		chr1	28603352	G	A	6.95
chr1	23967172	G	A	6.1		chr1	28603440	G	A	2.5
chr1	23967178	G	A	4.82		chr1	28742510	C	T	1
chr1	23967209	G	A	2.06		chr1	28742660	C	T	0.88
chr1	23967218	G	A	1.46		chr1	28742701	C	T	1.29
chr1	23967250	G	A	2.15		chr1	28743216	C	T	1.07
chr1	23967314	G	A	18.05		chr1	28743642	C	T	1.56
chr1	23967340	G	A	2.72		chr1	28769054	C	T	2.23
chr1	23967365	G	A	2.56		chr1	28769106	C	T	1.13
chr1	23967382	G	A	4.91		chr1	28769254	C	T	4.54
chr1	23967407	G	A	24.87		chr1	28769416	C	T	2.13
chr1	23967450	G	A	10.22		chr1	28769461	C	T	1.46
chr1	23967460	G	A	15.84		chr1	28769502	C	T	1.37
chr1	23967467	G	A	9.91		chr1	28769518	C	T	3.23
chr1	23967470	G	A	2.61		chr1	28769532	C	T	1.32
chr1	23967486	G	A	7.59		chr1	28769564	C	T	4.39
chr1	23967534	G	A	1.6		chr1	28769622	C	T	4.4
chr1	23967681	G	A	3.23		chr1	28769658	C	T	1.49
chr1	23969239	G	A	4.39		chr1	28769666	C	T	1.53
chr1	23969322	G	A	2.6		chr1	29118189	C	T	5.04
chr1	23969369	G	A	2.04		chr1	29147898	G	A	3.27
chr1	23969390	G	A	1.5		chr1	29147959	G	A	8.36
chr1	23969393	G	A	1.63		chr1	29147964	G	A	5.47
chr1	23969417	G	A	4.82		chr1	29147976	G	A	1.5
chr1	23969431	G	A	4.91		chr1	29148049	G	A	1.22
chr1	23969435	G	A	4.91		chr1	29148087	G	A	2.63
chr1	23969458	G	A	5		chr1	29148221	G	A	1.55
chr1	23969495	G	A	3.03		chr1	29154786	G	A	2.29
chr1	23969514	G	A	4.29		chr1	29154859	G	A	1.47
chr1	23969550	G	A	2.47		chr1	29181738	G	A	1.67
chr1	23969563	G	A	4.29		chr1	30932558	G	A	1.9
chr1	23969587	G	A	2.01		chr1	31259895	G	A	3.77
chr1	23969656	G	A	2.27		chr1	31289333	G	A	2.84
chr1	23969678	G	A	11.92		chr1	31629948	G	A	2.08
chr1	23969687	G	A	3.07		chr1	31630039	G	A	1.49
chr1	23969707	G	A	1.6		chr1	31630150	G	A	4.77
chr1	23969731	G	A	2.16		chr1	31635253	G	A	6.67
chr1	23969756	G	A	5.52		chr1	31906820	G	A	3.05
chr1	23969793	G	A	1.46		chr1	31906936	G	A	1.17
chr1	23969857	G	A	1.82		chr1	31907064	G	A	1.41
chr1	23969873	G	A	2.16		chr1	31907099	G	A	2.2
chr1	23969875	G	A	1.31		chr1	31907120	G	A	1.28
chr1	23969878	G	A	5.7		chr1	31907125	G	A	1.66
chr1	23969912	G	A	2.88		chr1	31907134	G	A	1.33
chr1	23969914	G	A	5.71		chr1	31907259	G	A	1.36
chr1	23969916	G	A	8.24		chr1	31907294	G	A	1.09
chr1	23969980	G	A	3.18		chr1	31907422	G	A	2.43
chr1	23969998	G	A	2.38		chr1	31907731	G	A	8.02
chr1	23970037	G	A	7.5		chr1	31907737	G	A	3.62
chr1	23970062	G	A	4.95		chr1	31907825	G	A	3.8
chr1	23970066	G	A	2.11		chr1	31907921	G	A	3.03
chr1	23970086	G	A	7.79		chr1	31907950	G	A	4.44
chr1	23970110	G	A	1.66		chr1	31908828	G	A	4.84
chr1	23970192	G	A	3.4		chr1	31908838	G	A	1.39
chr1	23970256	G	A	4.96		chr1	31908905	G	A	2.76
chr1	23970488	G	A	2.99		chr1	31919196	G	A	2.91
chr1	23970533	G	A	1.8		chr1	31919216	G	A	3.96
chr1	23970561	G	A	4.4		chr1	31919229	G	A	2.95
chr1	23970576	G	A	3.82		chr1	31919256	G	A	1.64
chr1	23970581	G	A	3.75		chr1	31919444	G	A	9
chr1	23970674	G	A	3.31		chr1	31919520	G	A	2.18
chr1	23970679	G	A	4.73		chr1	31919534	G	A	3.73
chr1	23970707	G	A	3.11		chr1	31919569	G	A	2.62
chr1	23970709	G	A	12.42		chr1	32037956	C	T	3.79
chr1	23970718	G	A	4.4		chr1	32037995	C	T	1.8
chr1	23970722	G	A	2.45		chr1	32038023	C	T	2.29
chr1	23970724	G	A	2.38		chr1	32042616	C	T	1.41
chr1	23970727	G	A	3.01		chr1	32042669	C	T	1.89
chr1	23970752	G	A	7.18		chr1	32042713	C	T	1.75
chr1	23970788	G	A	16.93		chr1	32042740	C	T	1.18
chr1	23970795	G	A	1.58		chr1	32042755	C	T	1.38
chr1	23970853	G	A	1.51		chr1	32042782	C	T	4.14
chr1	23970896	G	A	5.41		chr1	32042784	C	T	1.09
chr1	23971018	G	A	2.16		chr1	32042791	C	T	1.16
chr1	23971037	G	A	3.75		chr1	32042897	C	T	3.45
chr1	23971082	G	A	7.14		chr1	32042976	C	T	7.23
chr1	23971096	G	A	1.82		chr1	32043163	C	T	3.6
chr1	23971098	G	A	4.91		chr1	32043181	C	T	1.54
chr1	23971162	G	A	2.19		chr1	32043270	C	T	1.83
chr1	23971191	G	A	1.8		chr1	32043320	C	T	3.81
chr1	23971207	G	A	2.26		chr1	32043331	C	T	1.14
chr1	23971285	G	A	2.4		chr1	32043357	C	T	1.55
chr1	23971935	G	A	6.06		chr1	32043361	C	T	1.6
chr1	23978017	G	A	3.57		chr1	32043376	C	T	1.05
chr1	24358235	G	A	6.25		chr1	32043478	C	T	1.73
chr1	24358439	G	A	7.14		chr1	32043482	C	T	1.41
chr1	24358576	G	A	4.17		chr1	32043489	C	T	5.7
chr1	24360948	G	A	3.57		chr1	32043520	C	T	8.22
chr1	24379740	G	A	8.51		chr1	32043550	C	T	4.7
chr1	24470226	C	T	6.82		chr1	32043566	C	T	2.91
chr1	24470276	C	T	7.69		chr1	32043598	C	T	1.82
chr1	24470287	C	T	8.89		chr1	32043608	C	T	1.16
chr1	24470754	C	T	13.89		chr1	32043623	C	T	1.16
chr1	24470786	C	T	12.12		chr1	32043627	C	T	4.51
chr1	24470833	C	T	10.26		chr1	32043657	C	T	1.5
chr1	24471807	C	T	3.45		chr1	32043659	C	T	1.72
chr1	24471836	C	T	5.36		chr1	32043721	C	T	3.31
chr1	24471990	C	T	7.84		chr1	32060279	C	T	11.86
chr1	24472248	C	T	5.66		chr1	32060301	C	T	4.92
chr1	24472260	C	T	15.69		chr1	32060380	C	T	6.45
chr1	24472568	C	T	7.94		chr1	32060388	C	T	4.92
chr1	24472626	C	T	5.88		chr1	32060398	C	T	5.48
chr1	24472651	C	T	5.71		chr1	32060459	C	T	10.91
chr1	24472689	C	T	6.67		chr1	32060472	C	T	3.57
chr1	24472694	C	T	5.17		chr1	32060599	C	T	6.9
chr1	24472705	C	T	3.23		chr1	32060604	C	T	13.79
chr1	24472710	C	T	3.45		chr1	32060632	C	T	7.69
chr1	24472734	C	T	3.45		chr1	32162394	C	T	5.13
chr1	24472776	C	T	3.39		chr1	32174327	C	T	2.47
chr1	24472794	C	T	9.09		chr1	32175539	C	T	8.02
chr1	24472804	C	T	11.76		chr1	32176132	C	T	6.13
chr1	24472817	C	T	4.17		chr1	32176234	C	T	3.42
chr1	24536218	C	T	15.79		chr1	32176394	C	T	2.17
chr1	24536714	C	T	8.11		chr1	32176396	C	T	2.27
chr1	24540171	C	T	18.52		chr1	32195300	C	T	2.24
chr1	24540203	C	T	12.5		chr1	32228549	C	T	1.23
chr1	24540258	C	T	17.39		chr1	32231324	C	T	1.94
chr1	24540299	C	T	20		chr1	32333089	C	T	1.35
chr1	24540315	C	T	7.14		chr1	32333118	C	T	1.13
chr1	24651496	C	T	2.78		chr1	32333126	C	T	1.71
chr1	24654968	C	T	1.33		chr1	32333172	C	T	4.69
chr1	24672328	C	T	5.67		chr1	32333178	C	T	1.43
chr1	24672341	C	T	2.96		chr1	32333258	C	T	1.5
chr1	24672372	C	T	4.88		chr1	32333318	C	T	4.58
chr1	24672378	C	T	2.96		chr1	32333322	C	T	2.26
chr1	24672439	C	T	3.65		chr1	32333376	C	T	1.88
chr1	24672485	C	T	3.6		chr1	32333402	C	T	2.22
chr1	24672492	C	T	5.29		chr1	32334092	G	A	1.11
chr1	24672560	C	T	6.87		chr1	32334207	G	A	1.76
chr1	24672748	C	T	4.72		chr1	32621868	G	A	5.66
chr1	24672751	C	T	1.93		chr1	32679785	C	T	2.26
chr1	24672761	C	T	9.4		chr1	32679789	C	T	2.29
chr1	24672767	C	T	2.56		chr1	32679846	C	T	1.67
chr1	24672932	C	T	2.22		chr1	32679888	C	T	1.74
chr1	24672934	C	T	3.69		chr1	32679905	C	T	1.25
chr1	24672939	C	T	1.51		chr1	32679944	C	T	1.59
chr1	24672955	C	T	2.23		chr1	32679956	C	T	0.97
chr1	24673032	C	T	3.8		chr1	32679988	C	T	1.87
chr1	24673036	C	T	2.34		chr1	32680019	C	T	4.38
chr1	24673079	C	T	2.75		chr1	32680095	C	T	2.58
chr1	24673102	C	T	3.17		chr1	32680108	C	T	2.94
chr1	24673105	C	T	6.52		chr1	32680154	C	T	4.46
chr1	24745446	C	T	2.91		chr1	32680240	C	T	1.64
chr1	24814106	C	T	20		chr1	32681913	C	T	4.49
chr1	24814168	C	T	4.17		chr1	32684257	C	T	2.63
chr1	24839998	C	T	10.26		chr1	32684778	C	T	8.75
chr1	24840867	C	T	6.32		chr1	32684792	C	T	6.1
chr1	24840926	C	T	3.57		chr1	32684806	C	T	2.86
chr1	24840930	C	T	1.8		chr1	32684843	C	T	3.45
chr1	24840984	C	T	6.67		chr1	32684845	C	T	5.45
chr1	24841003	C	T	5.13		chr1	32684848	C	T	5.36
chr1	24841036	C	T	4.55		chr1	32774065	C	T	1.72
chr1	24841074	C	T	2.88		chr1	32810683	G	A	2.37
chr1	24841102	C	T	7.14		chr1	32810697	G	A	3.19
chr1	24841203	C	T	3.92		chr1	32810706	G	A	3.62
chr1	24841255	C	T	4		chr1	32810725	G	A	1.14
chr1	24841317	C	T	14.29		chr1	32810959	G	A	2.92
chr1	24841337	C	T	9.48		chr1	32858225	C	T	2.9
chr1	24841357	C	T	5.79		chr1	32858240	C	T	5.56
chr1	24841420	C	T	2.4		chr1	32858487	C	T	2.22
chr1	24841423	C	T	4		chr1	33009157	G	A	1.55
chr1	24841443	C	T	9.38		chr1	33009182	G	A	2.38
chr1	24841468	C	T	15.27		chr1	33009209	G	A	1.94
chr1	24841472	C	T	7.35		chr1	33009235	G	A	2.3
chr1	24841484	C	T	2.4		chr1	33009363	G	A	2.3
chr1	24841516	C	T	7.07		chr1	33009387	G	A	4.57
chr1	24841552	C	T	8.85		chr1	33009440	G	A	8.63
chr1	24841598	C	T	2.54		chr1	33009454	G	A	4.07
chr1	24841639	C	T	4.13		chr1	33009488	G	A	3.27
chr1	24841679	C	T	2.99		chr1	33009490	G	A	2.61
chr1	24841709	C	T	2.8		chr1	33009872	G	A	7.04
chr1	24841750	C	T	4.43		chr1	33010018	G	A	1.45
chr1	24841787	C	T	6.92		chr1	33010032	G	A	1.11
chr1	24841827	C	T	3.88		chr1	33010120	G	A	1.27
chr1	24841829	C	T	5.48		chr1	33010364	G	A	1.45
chr1	24841832	C	T	8.97		chr1	33010383	G	A	2.68
chr1	24841837	C	T	6.04		chr1	33010528	G	A	2.09
chr1	24841852	C	T	33.33		chr1	33010551	G	A	2.18
chr1	24841868	C	T	5.48		chr1	33010562	G	A	1.68
chr1	24841893	C	T	8.5		chr1	33010564	G	A	1.79
chr1	24841895	C	T	4		chr1	33010646	G	A	5.7
chr1	24842039	C	T	3.01		chr1	33324195	G	A	3.36
chr1	24842057	C	T	1.88		chr1	34981787	G	A	10.64
chr1	24842089	C	T	10.76		chr1	34981790	G	A	14.29
chr1	24842120	C	T	16.48		chr1	35113237	C	T	7.35
chr1	24842137	C	T	5.52		chr1	35113444	C	T	3.39
chr1	24842139	C	T	3.7		chr1	35114679	C	T	6
chr1	24842141	C	T	10.49		chr1	35183403	G	A	6.82
chr1	24842143	C	T	4.29		chr1	35183627	G	A	3.67
chr1	24842150	C	T	16.77		chr1	35183633	G	A	7.08
chr1	24842281	C	T	9.52		chr1	35183737	G	A	3.9
chr1	24842297	C	T	3.36		chr1	35183804	G	A	1.94
chr1	24842351	C	T	2.75		chr1	35183841	G	A	1.41
chr1	24842358	C	T	5.66		chr1	35183844	G	A	1.49
chr1	24842379	C	T	9.52		chr1	35183852	G	A	6.52
chr1	24842449	C	T	4.46		chr1	35183978	G	A	3.68
chr1	24842489	C	T	2.34		chr1	35184063	G	A	2.16
chr1	24842495	C	T	7.26		chr1	35184106	G	A	5.85
chr1	24842522	C	T	5		chr1	35184109	G	A	2.07
chr1	24842555	C	T	5.41		chr1	35184198	G	A	1.69
chr1	24842640	C	T	5.61		chr1	35184231	G	A	3.33
chr1	24842650	C	T	4.35		chr1	35184278	G	A	3.45
chr1	24842655	C	T	5.31		chr1	35184337	G	A	1.93
chr1	24842662	C	T	4.24		chr1	35184365	G	A	1.65
chr1	24842677	C	T	2.36		chr1	35184404	G	A	2.34
chr1	24842740	C	T	5.52		chr1	35414001	C	T	6.67
chr1	24842753	C	T	5.84		chr1	35419913	C	T	4.44
chr1	24842819	C	T	5.38		chr1	35420012	C	T	6.32
chr1	24842825	C	T	13.85		chr1	35420106	C	T	5.41
chr1	24842827	C	T	3.82		chr1	35420736	C	T	7.81
chr1	24842872	C	T	7.24		chr1	35421026	C	T	2.97
chr1	24842899	C	T	2.13		chr1	35421081	C	T	3.33
chr1	24842971	C	T	3.92		chr1	35421126	C	T	8.75
chr1	24842997	C	T	6.83		chr1	35434942	G	A	5.77
chr1	24843051	C	T	3.88		chr1	35435020	G	A	4.17
chr1	24843053	C	T	2.37		chr1	35435038	G	A	4.17
chr1	24843103	C	T	2.88		chr1	35479100	G	A	11.11
chr1	24843162	C	T	5.11		chr1	35600349	G	A	12
chr1	24843175	C	T	3.55		chr1	35601588	G	A	12.5
chr1	24843186	C	T	13.89		chr1	35601623	G	A	12.5
chr1	24843188	C	T	7.96		chr1	35601728	G	A	19.35
chr1	24843197	C	T	6.19		chr1	35601777	G	A	25.71
chr1	24843243	C	T	5.21		chr1	35601792	G	A	13.89
chr1	24843341	C	T	4.29		chr1	35601794	G	A	5.56
chr1	24843400	C	T	3.01		chr1	35601879	G	A	7.84
chr1	24843415	C	T	17.27		chr1	35601952	G	A	4.69
chr1	24843418	C	T	8.93		chr1	35601978	G	A	4.2
chr1	24843422	C	T	2.75		chr1	35602006	G	A	4.49
chr1	24843460	C	T	4.26		chr1	35602008	G	A	3.9
chr1	24843498	C	T	3.82		chr1	35602013	G	A	4.91
chr1	24843562	C	T	7.25		chr1	35602015	G	A	1.45
chr1	24843592	C	T	3.06		chr1	35602383	G	A	2.72
chr1	24843609	C	T	7.34		chr1	35602397	G	A	2.37
chr1	24843615	C	T	5.61		chr1	35602432	G	A	3.53
chr1	24843621	C	T	2.7		chr1	35602821	G	A	2.65
chr1	24843628	C	T	2.73		chr1	35602850	G	A	2.74
chr1	24843741	C	T	3.15		chr1	35602893	G	A	1.82
chr1	24843745	C	T	4.1		chr1	35602944	G	A	4.74
chr1	24843747	C	T	2.52		chr1	35602965	G	A	3.23
chr1	24843782	C	T	2.17		chr1	35602989	G	A	2.87
chr1	24843801	C	T	4.08		chr1	35602992	G	A	1.43
chr1	24843834	C	T	4.96		chr1	35603004	G	A	2.76
chr1	24843863	C	T	10.08		chr1	35603028	G	A	4.35
chr1	24843866	C	T	5.81		chr1	35603056	G	A	4.42
chr1	24843904	C	T	2.99		chr1	35603235	G	A	2.75
chr1	24843910	C	T	2.99		chr1	35603247	G	A	1.16
chr1	24843920	C	T	5.29		chr1	35603266	G	A	3.77
chr1	24843942	C	T	1.88		chr1	35603278	G	A	5.68
chr1	24843944	C	T	4.29		chr1	35603294	G	A	1.89
chr1	24843951	C	T	2.37		chr1	35609262	G	A	5.08
chr1	24844081	C	T	2.21		chr1	35760591	G	A	9.8
chr1	24844097	C	T	4.03		chr1	35760610	G	A	7.32
chr1	24844119	C	T	4.46		chr1	35856667	C	T	6.52
chr1	24844147	C	T	2.8		chr1	35856676	C	T	6.67
chr1	24844153	C	T	8.65		chr1	35924019	C	T	7.14
chr1	24844206	C	T	5.17		chr1	35924031	C	T	9.68
chr1	25222814	G	A	36.36		chr1	36304738	C	T	2.09
chr1	25222841	G	A	19.44		chr1	36304741	C	T	1.41
chr1	25222870	G	A	12.82		chr1	36304751	C	T	1.07
chr1	25222879	G	A	7.5		chr1	36304862	C	T	3.2
chr1	25222905	G	A	4.76		chr1	36304884	C	T	4.55
chr1	25222917	G	A	4.65		chr1	36339710	G	A	9.52
chr1	25222930	G	A	8.7		chr1	36340161	G	A	11.54
chr1	25223000	G	A	10		chr1	36340214	G	A	5.19
chr1	25223021	G	A	19.23		chr1	37492809	G	A	15.79
chr1	25223030	G	A	21.57		chr1	37493573	G	A	4.44
chr1	25223087	G	A	3.64		chr1	37493686	G	A	3.14
chr1	25223119	G	A	5		chr1	37493711	G	A	4.81
chr1	25223148	G	A	8.45		chr1	37493718	G	A	2.75
chr1	25223371	G	A	3.77		chr1	37493766	G	A	2.07
chr1	25340531	C	T	1.29		chr1	37493794	G	A	5.45
chr1	25340551	C	T	2.21		chr1	37493805	G	A	1.76
chr1	25360761	C	T	5.48		chr1	37493819	G	A	2.25
chr1	25360794	C	T	7.08		chr1	37493864	G	A	3.68
chr1	25360799	C	T	3.3		chr1	37493886	G	A	4.22
chr1	25360839	C	T	9.69		chr1	37536967	G	A	12.24
chr1	25360848	C	T	2.17		chr1	37537247	G	A	5
chr1	25360854	C	T	4.27		chr1	37537275	G	A	3.51
chr1	25360856	C	T	2.47		chr1	37537380	G	A	4.65
chr1	25360865	C	T	3.73		chr1	37537387	G	A	4.44
chr1	25361205	C	T	7.32		chr1	37574769	G	A	7.14
chr1	25361812	C	T	3.51		chr1	37574775	G	A	7.14
chr1	25361892	C	T	7.55		chr1	37582878	G	A	4.9
chr1	25362114	C	T	3.77		chr1	37681824	G	A	3.7
chr1	25362125	C	T	4.08		chr1	37681968	G	A	2.75
chr1	25362131	C	T	4.26		chr1	37681995	G	A	2.13
chr1	25567342	C	T	4.17		chr1	37682020	G	A	4.92
chr1	25815893	C	T	5.73		chr1	37682070	G	A	2.29
chr1	25816585	C	T	5.71		chr1	37682115	G	A	4.92
chr1	25816687	C	T	3.23		chr1	37682119	G	A	3.31
chr1	25816691	C	T	3.35		chr1	37682420	G	A	6.94
chr1	25816694	C	T	5.93		chr1	37682479	G	A	5.88
chr1	25816735	C	T	9.52		chr1	37682699	G	A	5.43
chr1	25816737	C	T	4.17		chr1	37682861	G	A	5
chr1	25816741	C	T	2.45		chr1	37709092	C	T	1.88
chr1	25816745	C	T	5.13		chr1	37709283	C	T	9.38
chr1	25816747	C	T	1.92		chr1	37802983	G	A	13.33
chr1	25816903	C	T	10.71		chr1	37802993	G	A	14.71
chr1	25816918	C	T	2.92		chr1	37803017	G	A	10.53
chr1	25816962	C	T	4.86		chr1	37803029	G	A	10.26
chr1	25816977	C	T	4.12		chr1	37803060	G	A	3.45
chr1	25817009	C	T	3.42		chr1	37803068	G	A	4
chr1	25817018	C	T	2.61		chr1	37803083	G	A	2.47
chr1	25817118	C	T	2.83		chr1	37803090	G	A	4.65
chr1	25817209	C	T	4.67		chr1	37803133	G	A	4.17
chr1	25817355	C	T	1.91		chr1	37803153	G	A	8.11
chr1	25817438	C	T	3.45		chr1	37803266	G	A	2.99
chr1	25817490	C	T	3.93		chr1	37803389	G	A	3.94
chr1	25817520	C	T	4.79		chr1	37803425	G	A	3.5
chr1	25817555	C	T	1.89		chr1	37803466	G	A	6.2
chr1	25817557	C	T	2.5		chr1	37803470	G	A	9.52
chr1	25817626	C	T	3.29		chr1	37803590	G	A	5.26
chr1	25817692	C	T	2.89		chr1	37803602	G	A	6.67
chr1	25818028	C	T	3.61		chr1	37803641	G	A	5.75
chr1	25832354	C	T	4.35		chr1	37803644	G	A	4.65
chr1	25832555	C	T	4.71		chr1	37803671	G	A	4.17
chr1	25832581	C	T	4.35		chr1	37803675	G	A	18.18
chr1	25832600	C	T	16.67		chr1	37803776	G	A	8.55
chr1	25832628	C	T	3.45		chr1	37803790	G	A	2.9
chr1	25832636	C	T	2.67		chr1	37803811	G	A	5.33
chr1	25832793	C	T	13.04		chr1	37803861	G	A	3.18
chr1	25832842	C	T	5.26		chr1	37803868	G	A	4.7
chr1	25832881	C	T	10.42		chr1	37803922	G	A	2.83
chr1	25834269	G	A	6.25		chr1	37957561	G	A	4.12
chr1	25837518	G	A	4.26		chr1	37996901	G	A	10.34
chr1	25900342	G	A	5		chr1	37997081	G	A	5.13
chr1	25900369	G	A	5.13		chr1	37997102	G	A	4.76
chr1	25900461	G	A	4.55		chr1	38023579	C	T	6.98
chr1	25900466	G	A	4.65		chr1	38023623	C	T	5.88
chr1	25900503	G	A	15.56		chr1	38023629	C	T	7.95
chr1	25900553	G	A	6.25		chr1	38023702	C	T	6.61
chr1	25900582	G	A	3.85		chr1	38024061	C	T	3.61
chr1	25900605	G	A	3.8		chr1	38024170	C	T	3.95
chr1	25900629	G	A	2.02		chr1	38024175	C	T	4.23
chr1	25900645	G	A	2.53		chr1	38024255	C	T	4
chr1	25900670	G	A	34.66		chr1	38838301	G	A	8.33
chr1	25900678	G	A	1.44		chr1	38838313	G	A	9.43
chr1	25900708	G	A	4.15		chr1	38838317	G	A	5.56
chr1	25900728	G	A	4.34		chr1	38838326	G	A	3.7
chr1	25900765	G	A	2.39		chr1	38838342	G	A	3.12
chr1	25900768	G	A	1.33		chr1	38838543	G	A	3.5
chr1	25900800	G	A	3.51		chr1	38838588	G	A	4.72
chr1	25900817	G	A	3.74		chr1	38838713	G	A	2.14
chr1	25900825	G	A	2.08		chr1	38838758	G	A	1.94
chr1	25900875	G	A	6.52		chr1	38838848	G	A	1.99
chr1	25900900	G	A	1.2		chr1	38838851	G	A	1.99
chr1	25900926	G	A	4.85		chr1	38838855	G	A	1.99
chr1	25900959	G	A	3.43		chr1	38839108	G	A	2
chr1	25900964	G	A	2.24		chr1	38839139	G	A	3.01
chr1	25900998	G	A	3.5		chr1	38839321	G	A	3.33
chr1	26123830	C	T	11.11		chr1	38839517	G	A	4.61
chr1	26124848	C	T	11.11		chr1	38839631	G	A	1.81
chr1	26125156	C	T	8.7		chr1	38851695	G	A	3.17
chr1	26125166	C	T	21.74		chr1	38855870	G	A	3
chr1	26277505	C	T	4.32		chr1	38855875	G	A	3.88
chr1	26278364	C	T	2.38		chr1	38864500	G	A	10.34
chr1	26442751	C	T	9.09		chr1	38864510	G	A	4.82
chr1	26470792	C	T	6.9		chr1	38864530	G	A	2.56
chr1	26475176	C	T	2.09		chr1	38864546	G	A	2.38
chr1	26475186	C	T	9.31		chr1	38864575	G	A	7.3
chr1	26475191	C	T	3.61		chr1	38864589	G	A	5.81
chr1	26475203	C	T	11.41		chr1	38864625	G	A	6.8
chr1	26475281	C	T	1.27		chr1	39004111	C	T	2.01
chr1	26475283	C	T	1.54		chr1	39004173	C	T	1.81
chr1	26475288	C	T	5		chr1	39004196	C	T	1.37
chr1	26475290	C	T	1.61		chr1	39004216	C	T	2.53
chr1	26475427	C	T	4.5		chr1	39004296	C	T	1.53
chr1	26475433	C	T	5.03		chr1	39004304	C	T	1.94
chr1	26475453	C	T	2.37		chr1	39004348	C	T	4.45
chr1	26475477	C	T	2.02		chr1	39004369	C	T	1.4
chr1	26475525	C	T	3.43		chr1	39004374	C	T	2.87
chr1	26475699	C	T	1.73		chr1	39004492	C	T	6.49
chr1	26475770	C	T	3.54		chr1	39004495	C	T	4.94
chr1	26475777	C	T	4.98		chr1	39004556	C	T	3.07
chr1	26475796	C	T	1.48		chr1	39004566	C	T	6.67
chr1	26475806	C	T	8.58		chr1	39004608	C	T	1.62
chr1	26475831	C	T	1.73		chr1	39004614	C	T	3.59
chr1	26475880	C	T	8.85		chr1	39004621	C	T	2.54
chr1	26475887	C	T	5.79		chr1	39004633	C	T	1.56
chr1	26475894	C	T	5.76		chr1	39004649	C	T	26.89
chr1	26475917	C	T	5.47		chr1	39004699	C	T	2.37
chr1	26476239	C	T	18.18		chr1	39004703	C	T	3.27
chr1	26476320	C	T	10.53		chr1	39004723	C	T	1.83
chr1	26476323	C	T	10.53		chr1	39004753	C	T	1.37
chr1	26476453	C	T	27.27		chr1	39004802	C	T	4.07
chr1	26781450	C	T	2.46		chr1	39004806	C	T	1.07
chr1	26794702	C	T	9.09		chr1	39004830	C	T	3.11
chr1	26854163	C	T	9.35		chr1	39004832	C	T	3.32
chr1	26854458	C	T	19.64		chr1	39004834	C	T	2.32
chr1	26854504	C	T	5.08		chr1	39004857	C	T	2.27
chr1	26854520	C	T	28.57		chr1	39004859	C	T	2.74
chr1	26854646	C	T	12.16		chr1	39004967	C	T	2.05
chr1	26854681	C	T	11.76		chr1	39004973	C	T	1.92
chr1	26854693	C	T	4.23		chr1	39005060	C	T	4.56
chr1	26854704	C	T	7.35		chr1	39005108	C	T	1.9
chr1	26854977	C	T	13.98		chr1	39005142	C	T	1.9
chr1	26854984	C	T	3.3		chr1	39005154	C	T	1.92
chr1	26854992	C	T	2.17		chr1	39005384	C	T	3.52
chr1	26855005	C	T	4.44		chr1	39005407	C	T	3.62
chr1	26855029	C	T	3.49		chr1	39005506	C	T	2.98
chr1	26855037	C	T	3.61		chr1	39005519	C	T	5.29
chr1	26855047	C	T	2.56		chr1	39005525	C	T	9.23
chr1	26855054	C	T	2.47		chr1	39005531	C	T	2.07
chr1	26855071	C	T	4.17		chr1	39005536	C	T	7.55
chr1	26855258	C	T	7.14		chr1	39005539	C	T	3.47
chr1	26855360	C	T	3.61		chr1	39005546	C	T	11.9
chr1	26855471	C	T	5.19		chr1	39005573	C	T	3.73
chr1	26855521	C	T	3.17		chr1	39005605	C	T	12
chr1	26855525	C	T	5		chr1	39005709	C	T	5.52
chr1	26876763	G	A	8.47		chr1	39005754	C	T	9.09
chr1	27306296	C	T	5.08		chr1	39005758	C	T	3.6
chr1	27404271	G	A	2.53		chr1	39005788	C	T	12.63
chr1	27404279	G	A	6.38		chr1	39459202	C	T	7.41
chr1	27404289	G	A	3		chr1	39749005	C	T	2.65
chr1	27404296	G	A	3.92		chr1	39841197	G	A	6.82
chr1	27404314	G	A	2.54		chr1	39841235	G	A	5.36
chr1	27404318	G	A	3.33		chr1	39841240	G	A	3.45
chr1	27404362	G	A	2.75		chr1	39841514	G	A	2.4
chr1	27404368	G	A	2.94		chr1	39841590	G	A	2.63
chr1	27404409	G	A	10		chr1	39841807	G	A	3.51
chr1	27404427	G	A	3.11		chr1	39844598	G	A	5
chr1	27404430	G	A	1.84		chr1	39852781	G	A	11.43
chr1	27404621	G	A	2.22		chr1	40071568	C	T	1.22
chr1	27404635	G	A	4.29		chr1	40071672	C	T	1.98
chr1	27404639	G	A	7.14		chr1	40071674	C	T	3.1
chr1	27404647	G	A	3.14		chr1	40071888	C	T	2.41
chr1	27404691	G	A	18.86		chr1	40071982	C	T	1.04
chr1	27404708	G	A	2.73		chr1	40072060	C	T	2.98
chr1	27404712	G	A	11.41		chr1	40072144	C	T	1.3
chr1	27404726	G	A	12.35		chr1	40072167	C	T	1.09
chr1	27404735	G	A	6.33		chr1	40072920	G	A	4.47
chr1	27404746	G	A	3.74		chr1	40072991	G	A	2.75
chr1	27404798	G	A	3.14		chr1	40073000	G	A	1.27
chr1	27404813	G	A	7.73		chr1	40073004	G	A	1.54
chr1	27404873	G	A	1.7		chr1	40073016	G	A	1.86
chr1	27404877	G	A	5.14		chr1	40073167	G	A	1.94
chr1	27404988	G	A	12.77		chr1	40073169	G	A	1.67
chr1	27405087	G	A	2.14		chr1	40073243	G	A	2.05
chr1	27405305	G	A	3.03		chr1	40073245	G	A	2.92
chr1	27405405	G	A	1.63		chr1	40073739	G	A	2.31
chr1	27405407	G	A	3.23		chr1	40073743	G	A	1.72
chr1	27405449	G	A	6.94		chr1	40073768	G	A	5.07
chr1	27405529	G	A	2.31		chr1	40073999	G	A	1.81
chr1	27405748	G	A	2.15		chr1	40239085	C	T	5
chr1	27405763	G	A	3.63		chr1	40239107	C	T	5.33
chr1	27405776	G	A	3.72		chr1	40239990	C	T	5
chr1	27406053	G	A	6.75		chr1	40268498	C	T	5.71
chr1	27406531	G	A	4.29		chr1	40271938	C	T	9.3
chr1	27406547	G	A	5.63		chr1	40272004	C	T	4.39
chr1	27406613	G	A	6.39		chr1	40292666	C	T	2.91
chr1	27406622	G	A	2.26		chr1	40292797	C	T	5.83
chr1	27406625	G	A	7.35		chr1	40292846	C	T	7.8
chr1	27406630	G	A	3.87		chr1	40292848	C	T	8.84
chr1	27406685	G	A	5.38		chr1	40292899	C	T	5.71
chr1	27406830	G	A	4.4		chr1	40292941	C	T	4.58
chr1	27406863	G	A	1.96		chr1	40292946	C	T	7.38
chr1	27406872	G	A	4.61		chr1	40292963	C	T	5.88
chr1	27406887	G	A	3.33		chr1	40292975	C	T	2.14
chr1	27406931	G	A	1.73		chr1	40293051	C	T	7.09
chr1	27406944	G	A	13.25		chr1	40293083	C	T	3.29
chr1	27407414	G	A	4.76		chr1	40293091	C	T	3.82
chr1	27407424	G	A	2.68		chr1	40293213	C	T	3.64
chr1	27407429	G	A	4.73		chr1	40293251	C	T	2.87
chr1	27407445	G	A	1.89		chr1	40293253	C	T	4.02
chr1	27407604	G	A	2.05		chr1	40293271	C	T	2.86
chr1	27407694	G	A	5.38		chr1	40293590	C	T	3.08
chr1	27407755	G	A	2.86		chr1	40293706	C	T	6.51
chr1	27407757	G	A	2.1		chr1	40293812	C	T	3.24
chr1	27407777	G	A	1.97		chr1	40294011	C	T	6.15
chr1	27407886	G	A	3.87		chr1	40422295	C	T	13.86
chr1	27408027	G	A	2.11		chr1	40422878	C	T	8
chr1	27408052	G	A	3.52		chr1	40422987	C	T	6.78
chr1	27762726	C	T	12		chr1	40770952	C	T	4.44
chr1	27762838	C	T	12.5		chr1	40771038	C	T	2.44
chr1	27822400	C	T	7.8		chr1	40771049	C	T	2.67
chr1	27822455	C	T	3.27		chr1	40771057	C	T	4.88
chr1	27822459	C	T	3.97		chr1	40771184	C	T	2.08
chr1	27822462	C	T	2.03		chr1	41012333	C	T	2.45
chr1	27822486	C	T	2.52		chr1	42177044	G	A	4.26
chr1	27822496	C	T	2.61		chr1	42177051	G	A	2.78
chr1	27822529	C	T	2.75		chr1	42177258	G	A	3.6
chr1	27822531	C	T	5.56		chr1	42177830	G	A	6.45
chr1	27822635	C	T	11.54		chr1	42177930	G	A	5.36
chr1	27822642	C	T	5.15		chr1	42178246	G	A	5.19
chr1	27822644	C	T	4.04		chr1	42178421	G	A	7.46
chr1	27822678	C	T	5.26		chr1	42178453	G	A	2.5
chr1	27822687	C	T	5.15		chr1	42178465	G	A	3.45
chr1	27822695	C	T	18.6		chr1	42178474	G	A	2.2
chr1	27822716	C	T	13.64		chr1	42459983	C	T	2.78
chr1	27822785	C	T	5.94		chr1	42682651	C	T	1.23
chr1	27822802	C	T	3.6		chr1	42696726	C	T	1.18
chr1	27822816	C	T	5.5		chr1	42700892	C	T	1.43
chr1	27822818	C	T	4.59		chr1	42702031	C	T	10.41
chr1	27822843	C	T	4.92		chr1	42702093	C	T	2.02
chr1	27822905	C	T	10.17		chr1	42702106	C	T	1.8
chr1	27822915	C	T	3.23		chr1	42702144	C	T	2.36
chr1	27822936	C	T	2.34		chr1	42702163	C	T	1.4
chr1	27822957	C	T	7.69		chr1	42702167	C	T	2.11
chr1	27823047	C	T	3.94		chr1	42702194	C	T	1.06
chr1	27823106	C	T	4.69		chr1	42702201	C	T	1.16
chr1	27823193	C	T	7.14		chr1	42702227	C	T	1.35
chr1	27823362	C	T	2.83		chr1	42702257	C	T	4.76
chr1	27823386	C	T	4.96		chr1	42702300	C	T	2.7
chr1	27823391	C	T	3.42		chr1	42750281	G	A	5.33
chr1	27823404	C	T	2.48		chr1	42926395	G	A	4.44
chr1	27823437	C	T	2.88		chr1	42926795	G	A	7.58
chr1	27823463	C	T	5.31		chr1	43384352	G	A	9.09
chr1	27823560	C	T	6.61		chr1	43384638	G	A	8.7
chr1	27823571	C	T	4.31		chr1	43384727	G	A	19.15
chr1	27823633	C	T	2.86		chr1	43384730	G	A	6.52
chr1	27823641	C	T	6.12		chr1	43622468	C	T	2.9
chr1	27823643	C	T	6.19		chr1	43622729	C	T	3.03
chr1	27823658	C	T	5.26		chr1	43623486	C	T	4.88
chr1	27823667	C	T	3.16		chr1	43653265	C	T	2.56
chr1	27823672	C	T	8.79		chr1	43671721	C	T	4.67
chr1	27823677	C	T	7.87		chr1	43704496	C	T	5.79
chr1	27823740	C	T	6.9		chr1	43704508	C	T	3.03
chr1	27823846	C	T	9.09		chr1	43704585	C	T	2.59
chr1	27823858	C	T	6.35		chr1	43704626	C	T	4.29
chr1	27823888	C	T	6.25		chr1	43704692	C	T	8.07
chr1	27824128	C	T	7.41		chr1	43704705	C	T	7.19
chr1	27824185	C	T	8.33		chr1	43704740	C	T	3.92
chr1	27824195	C	T	5.88		chr1	43704756	C	T	5.44
chr1	27841104	C	T	2.01		chr1	43704875	C	T	1.9
chr1	27850203	C	T	4.35		chr1	43976147	C	T	1.38
chr1	27850378	C	T	1.56		chr1	44247991	G	A	5.41
chr1	27850635	C	T	1.75		chr1	44775923	C	T	5.97
chr1	27850640	C	T	3.5		chr1	44777648	C	T	1.99
chr1	27850682	C	T	2.25		chr1	44777651	C	T	3
chr1	27850693	C	T	1.26		chr1	44777666	C	T	2.39
chr1	27850710	C	T	2.6		chr1	44777680	C	T	2.45
chr1	27850721	C	T	2.28		chr1	44777714	C	T	2.51
chr1	27850731	C	T	1.92		chr1	44777717	C	T	5.49
chr1	27850760	C	T	4		chr1	44777733	C	T	5.45
chr1	27850765	C	T	1.18		chr1	44777750	C	T	1.89
chr1	27850812	C	T	9.09		chr1	44778599	C	T	5.85
chr1	27850814	C	T	4.98		chr1	44778653	C	T	1.71
chr1	27850849	C	T	3.62		chr1	44778699	C	T	3.27
chr1	27850893	C	T	2.58		chr1	44778763	C	T	22.22
chr1	27850902	C	T	1.47		chr1	45342459	C	T	5
chr1	27850922	C	T	11.79		chr1	45342476	C	T	4.08
chr1	27850945	C	T	12.77		chr1	45342485	C	T	5.77
chr1	27851084	C	T	4.35		chr1	45342497	C	T	3.39
chr1	27851180	C	T	4.76		chr1	45495090	G	A	9.09
chr1	27851182	C	T	1.6		chr1	45510365	C	T	3.77
chr1	27851193	C	T	6.52		chr1	45510386	C	T	5.36
chr1	27851221	C	T	1.76		chr1	45511228	G	A	1.77
chr1	27851233	C	T	20.46		chr1	45511237	G	A	3.86
chr1	27851375	C	T	2.54		chr1	45511282	G	A	2.18
chr1	27851410	C	T	3.7		chr1	45627784	G	A	3.49
chr1	27891652	G	A	1.33		chr1	45627942	G	A	2.89
chr1	27891661	G	A	1.4		chr1	45627944	G	A	2.98
chr1	27891675	G	A	3.86		chr1	45628010	G	A	2.72
chr1	27891683	G	A	4.76		chr1	45628041	G	A	1.85
chr1	27891715	G	A	2.11		chr1	45628148	G	A	1.84
chr1	27891819	G	A	1.99		chr1	45628155	G	A	7.74
chr1	27891919	G	A	1.33		chr1	45628332	G	A	2.09
chr1	27891958	G	A	2.23		chr1	45660640	G	A	3.05
chr1	27892014	G	A	3.8		chr1	45660683	G	A	5.59
chr1	27892018	G	A	1.4		chr1	45660821	G	A	7.53
chr1	27963636	C	T	20		chr1	45660827	G	A	7.64
chr1	27967460	C	T	6.06		chr1	45660913	G	A	4.76
chr1	27970769	G	A	6.38		chr1	45660941	G	A	4.91
chr1	27970929	G	A	7.89		chr1	45661020	G	A	5.91
chr1	27970964	G	A	4.11		chr1	45693437	C	T	4.84
chr1	27971188	G	A	2.2		chr1	45693705	C	T	2.74
chr1	27971294	G	A	5.71		chr1	45693882	C	T	2.94
chr1	27971394	G	A	6.67		chr1	45694047	C	T	4.08
chr1	27972388	G	A	5.81		chr1	45694080	C	T	2.35
chr1	27973069	G	A	4.17		chr1	45694159	C	T	3.92
chr1	27973507	G	A	2.6		chr1	46041902	G	A	8.57
chr1	28200444	G	A	20		chr1	46042441	G	A	20
chr1	28200532	G	A	10.53		chr1	46042443	G	A	15
chr1	28200544	G	A	14.29		chr1	46042660	G	A	7.14
chr1	28200624	G	A	2.82		chr1	46043463	G	A	10
chr1	28200657	G	A	1.29		chr1	46278725	G	A	3.25
chr1	28200866	G	A	2.53		chr1	46286091	G	A	4.03
chr1	28200926	G	A	1.54		chr1	46310255	C	T	2.82
chr1	28200929	G	A	3.16		chr1	46310257	C	T	14.08
chr1	28200955	G	A	18.55		chr1	46310292	C	T	10.87
chr1	28200969	G	A	1.88		chr1	46310295	C	T	4.35
chr1	28201023	G	A	1.84		chr1	46316594	C	T	4.85
chr1	28201026	G	A	4.13		chr1	46316603	C	T	2.34
chr1	28201083	G	A	8.9		chr1	46316613	C	T	2
chr1	28201091	G	A	1.73		chr1	46316656	C	T	1.6
chr1	28201116	G	A	2.58		chr1	46361842	C	T	6.82
chr1	28201121	G	A	1.66		chr1	46565088	G	A	7.69
chr1	28201158	G	A	6.92		chr1	46632931	G	A	3.45
chr1	28201187	G	A	2.76		chr1	46632963	G	A	5.97
chr1	28201228	G	A	2.41		chr1	46633063	G	A	2.74
chr1	28205324	G	A	3.28		chr1	46633131	G	A	2.9
chr1	28237366	C	T	2.74		chr1	46633135	G	A	4.55
chr1	28238020	C	T	1.54		chr1	46633148	G	A	5.08
chr1	28281071	C	T	8.61		chr1	46633234	G	A	13.04
chr1	28281381	C	T	6.06		chr1	46633442	G	A	7.84
chr1	28281502	C	T	4.29		chr1	46633455	G	A	5.77
chr1	28281577	C	T	4.64		chr1	46634040	G	A	5.26
chr1	28281718	C	T	3.4		chr1	46634051	G	A	6.45
chr1	28281766	C	T	3.21		chr1	46634063	G	A	7.69
chr1	28281820	C	T	2.59		chr1	46634134	G	A	4.08
chr1	28281843	C	T	2.83		chr1	46634139	G	A	4.17
chr1	28281922	C	T	2.29		chr1	46634637	G	A	5.26
chr1	28282119	C	T	2.34		chr1	46634994	G	A	5.26
chr1	28282273	C	T	2.58		chr1	46635146	G	A	5.56
chr1	28334485	C	T	5.41		chr1	46635167	G	A	6.38
chr1	28334907	C	T	3.92		chr1	46635254	G	A	2.86
chr1	28335433	C	T	3.17		chr1	46635257	G	A	5.53
chr1	28498042	C	T	4.12		chr1	46635260	G	A	12.68
chr1	28498082	C	T	4.3		chr1	46635285	G	A	2.76
chr1	28498203	C	T	4.07		chr1	46635296	G	A	17.14
chr1	28498306	C	T	5.26		chr1	46635326	G	A	15.08
chr1	28498433	C	T	6.43		chr1	46635399	G	A	2.72
chr1	28498435	C	T	2.24		chr1	46635406	G	A	8.38
chr1	28498480	C	T	3.54		chr1	46635415	G	A	2.84
chr1	28498513	C	T	4.35		chr1	46635452	G	A	1.53
chr1	28498565	C	T	2.33		chr1	46635494	G	A	3.39
chr1	28499789	C	T	2.42		chr1	46635527	G	A	2.68
chr1	28499874	C	T	3.36		chr1	46635563	G	A	2.38
chr1	28499885	C	T	4.03		chr1	46635583	G	A	2.74
chr1	28499971	C	T	3.1		chr1	46635616	G	A	4.61
chr1	28499973	C	T	3.91		chr1	46635634	G	A	2.34
chr1	28508942	C	T	2.05		chr1	46635703	G	A	3.64
chr1	28509157	C	T	2.28		chr1	46635709	G	A	2.32
chr1	28509379	C	T	1.68		chr1	46635744	G	A	5.5
chr1	28510468	C	T	3.51		chr1	46635753	G	A	2.99
chr1	28537949	C	T	1.49		chr1	46635768	G	A	2.55
chr1	28537992	C	T	1.37		chr1	46635780	G	A	3.24
chr1	28537999	C	T	1.89		chr1	46635918	G	A	2.07
chr1	28538044	C	T	1.26		chr1	46645175	G	A	8.7
chr1	28538053	C	T	7.17		chr1	46676149	G	A	5.56
chr1	28538231	C	T	7.21		chr1	47250392	G	A	10.64
chr1	28538451	C	T	5.96		chr1	47250679	G	A	6.67
chr1	28538515	C	T	1.35		chr1	47250814	G	A	2.94
chr1	28539063	C	T	7.41		chr1	47250829	G	A	4.55
chr1	28560677	C	T	8.86		chr1	47250834	G	A	6.45
chr1	28561214	C	T	10.71		chr1	47250868	G	A	5.08
chr1	28571237	C	T	5.71		chr1	47250891	G	A	3.23
chr1	28571251	C	T	6.06		chr1	47251062	G	A	2.67
chr1	28571254	C	T	9.09		chr1	47251083	G	A	4.35
chr1	28577550	C	T	4.76		chr1	47251601	G	A	4.55
chr1	28577570	C	T	6.52		chr1	47251658	G	A	2.94
chr1	28577603	C	T	16.44		chr1	47368525	C	T	4.48
chr1	28577605	C	T	8.54		chr1	47368583	C	T	4.35
chr1	28577650	C	T	10		chr1	47376942	C	T	10.89
chr1	28577745	C	T	13.95		chr1	47376945	C	T	2.88
chr1	28577770	C	T	9.52		chr1	47377045	C	T	3.25
chr1	28603227	G	A	8.06		chr1	47377080	C	T	3.45
chr1	28603255	G	A	5.97		chr1	47377083	C	T	4.39
chr1	28603267	G	A	5.19		chr1	47377168	C	T	3.67
chr1	28603352	G	A	6.55		chr1	47377176	C	T	3
chr1	28603392	G	A	10.48		chr1	47377267	C	T	3.09
chr1	28603440	G	A	3.74		chr1	47377293	C	T	5.61
chr1	28603494	G	A	4.26		chr1	47377321	C	T	4.81
chr1	28622052	G	A	1.3		chr1	47377383	C	T	4.13
chr1	28738296	C	T	2.4		chr1	47377469	C	T	3.57
chr1	28738312	C	T	3.7		chr1	47377509	C	T	6.06
chr1	28768980	C	T	1.97		chr1	47377568	C	T	5.94
chr1	28769054	C	T	2.35		chr1	47377590	C	T	3
chr1	28769063	C	T	2.64		chr1	47377622	C	T	5.49
chr1	28769073	C	T	2.27		chr1	47377704	C	T	4.88
chr1	28769113	C	T	1.83		chr1	47377742	C	T	9.09
chr1	28769221	C	T	1.17		chr1	47378032	C	T	3.23
chr1	28769254	C	T	5.52		chr1	47378179	C	T	4.85
chr1	28769290	C	T	3.36		chr1	47378199	C	T	2.25
chr1	28769297	C	T	2.11		chr1	47378241	C	T	5.75
chr1	28769299	C	T	2.05		chr1	47378348	C	T	4.76
chr1	28769333	C	T	2.21		chr1	47378380	C	T	8.43
chr1	28769341	C	T	1.8		chr1	47378407	C	T	5.62
chr1	28769407	C	T	1.39		chr1	47378426	C	T	5.21
chr1	28769416	C	T	4.44		chr1	47378437	C	T	5
chr1	28769447	C	T	3.53		chr1	47378497	C	T	13.04
chr1	28769461	C	T	1.47		chr1	47378561	C	T	5.26
chr1	28769502	C	T	2.47		chr1	47378572	C	T	3.08
chr1	28769508	C	T	3.67		chr1	47378661	C	T	4.26
chr1	28769518	C	T	5.98		chr1	47378666	C	T	6.52
chr1	28769532	C	T	2.89		chr1	50974332	C	T	1.69
chr1	28769553	C	T	1.86		chr1	50974356	C	T	3.7
chr1	28769558	C	T	2.45		chr1	50974414	C	T	5.63
chr1	28769564	C	T	7.14		chr1	50974417	C	T	4.83
chr1	28769598	C	T	2.43		chr1	50974472	C	T	4.71
chr1	28769610	C	T	2.21		chr1	50974489	C	T	7.32
chr1	28769622	C	T	5.63		chr1	50974573	C	T	11.76
chr1	28769732	C	T	2.41		chr1	51236738	C	T	2.22
chr1	28769742	C	T	7.59		chr1	51236765	C	T	2.68
chr1	29018335	C	T	8.11		chr1	51236771	C	T	2.75
chr1	29018338	C	T	3.95		chr1	51236792	C	T	4.71
chr1	29033149	C	T	6.85		chr1	51271214	C	T	2.52
chr1	29053161	C	T	3.33		chr1	51271229	C	T	6.06
chr1	29117357	C	T	1.69		chr1	51271342	C	T	2.16
chr1	29117382	C	T	2.35		chr1	51271375	C	T	2.79
chr1	29117531	C	T	3.31		chr1	51271419	C	T	2.66
chr1	29117673	C	T	3.03		chr1	51271425	C	T	9.47
chr1	29117906	C	T	5.26		chr1	51271493	C	T	18.47
chr1	29117943	C	T	2.56		chr1	51271568	C	T	4.88
chr1	29118051	C	T	3.48		chr1	51271586	C	T	18.86
chr1	29118189	C	T	6.09		chr1	51271610	C	T	8.72
chr1	29118248	C	T	6.56		chr1	51271687	C	T	15.2
chr1	29118328	C	T	2.5		chr1	51271691	C	T	4.07
chr1	29118380	C	T	3.62		chr1	51271718	C	T	1.78
chr1	29118432	C	T	6.06		chr1	51271723	C	T	2.38
chr1	29118437	C	T	1.8		chr1	51271765	C	T	6.47
chr1	29118449	C	T	4.12		chr1	51271775	C	T	3.12
chr1	29118638	C	T	3.76		chr1	51271777	C	T	6.75
chr1	29118640	C	T	1.64		chr1	51271785	C	T	2.47
chr1	29118763	C	T	1.36		chr1	51271815	C	T	4.82
chr1	29119076	C	T	1.16		chr1	51271858	C	T	3.33
chr1	29119366	C	T	4		chr1	51271881	C	T	4.58
chr1	29119701	C	T	2.4		chr1	51271895	C	T	4.05
chr1	29119778	C	T	1.97		chr1	51271908	C	T	1.85
chr1	29119798	C	T	5.36		chr1	51271923	C	T	2.1
chr1	29119860	C	T	3.87		chr1	51271943	C	T	4.8
chr1	29119865	C	T	2.61		chr1	51271970	C	T	8.9
chr1	29119917	C	T	3.57		chr1	51271998	C	T	2.3
chr1	29147898	G	A	7.78		chr1	51272019	C	T	2.91
chr1	29147959	G	A	7.08		chr1	51272042	C	T	4.24
chr1	29147964	G	A	7.17		chr1	51272053	C	T	5.71
chr1	29147992	G	A	1.31		chr1	51272099	C	T	3.82
chr1	29148186	G	A	3.08		chr1	51272138	C	T	2.86
chr1	29148205	G	A	1.14		chr1	51272165	C	T	6.38
chr1	29148313	G	A	1.76		chr1	51272231	C	T	7.08
chr1	29154786	G	A	2.23		chr1	51272249	C	T	17.46
chr1	29154859	G	A	1.96		chr1	51272251	C	T	4.03
chr1	29154882	G	A	3.1		chr1	51272277	C	T	3.25
chr1	29181738	G	A	1.84		chr1	51272284	C	T	2.7
chr1	29326214	C	T	1.73		chr1	51272288	C	T	14.55
chr1	31259809	G	A	3.65		chr1	51272310	C	T	12.38
chr1	31629948	G	A	6.66		chr1	51272341	C	T	8.33
chr1	31630105	G	A	2.64		chr1	51272369	C	T	2.99
chr1	31630150	G	A	10.66		chr1	51272427	C	T	35.09
chr1	31630209	G	A	2.65		chr1	51272431	C	T	11.86
chr1	31630250	G	A	1.27		chr1	51272478	C	T	5.93
chr1	31630564	G	A	1.73		chr1	51272480	C	T	7.56
chr1	31906555	G	A	3.01		chr1	51272508	C	T	6.54
chr1	31906591	G	A	5.37		chr1	51272574	C	T	6.3
chr1	31907064	G	A	2.19		chr1	51272582	C	T	2.36
chr1	31907099	G	A	4.43		chr1	51272617	C	T	4.35
chr1	31907398	G	A	1.81		chr1	51272670	C	T	5.39
chr1	31907403	G	A	3.73		chr1	51272678	C	T	15.7
chr1	31907422	G	A	3.59		chr1	51272680	C	T	2.92
chr1	31907484	G	A	2.24		chr1	51272715	C	T	11.52
chr1	31907731	G	A	17.52		chr1	51272732	C	T	7.48
chr1	31907737	G	A	5		chr1	51272756	C	T	1.37
chr1	31907825	G	A	3.82		chr1	51272759	C	T	1.4
chr1	31907832	G	A	4.38		chr1	51272764	C	T	3.02
chr1	31907932	G	A	2.33		chr1	51272778	C	T	4
chr1	31907935	G	A	6.9		chr1	51272812	C	T	12.14
chr1	31908509	G	A	2.41		chr1	51272818	C	T	1.92
chr1	31908804	G	A	3.32		chr1	51272825	C	T	1.46
chr1	31908828	G	A	7.12		chr1	51272828	C	T	15.62
chr1	31908838	G	A	1.23		chr1	51272832	C	T	13.99
chr1	31908905	G	A	2.08		chr1	51272837	C	T	7.58
chr1	31911767	G	A	5.63		chr1	51272839	C	T	3.54
chr1	31919010	G	A	5.62		chr1	51272845	C	T	2
chr1	31919017	G	A	5.17		chr1	51272897	C	T	13.61
chr1	31919027	G	A	2.4		chr1	51272913	C	T	11.89
chr1	31919196	G	A	1.55		chr1	51272917	C	T	4.05
chr1	31919216	G	A	3.57		chr1	51272920	C	T	11.49
chr1	31919256	G	A	2.91		chr1	51273129	C	T	11.76
chr1	31919273	G	A	2.78		chr1	51287590	G	A	15.79
chr1	31919381	G	A	1.36		chr1	51355441	G	A	4.76
chr1	31919403	G	A	2.61		chr1	51355583	G	A	3.57
chr1	31919444	G	A	8.79		chr1	51355601	G	A	3.49
chr1	31919504	G	A	2.91		chr1	51355697	G	A	6.25
chr1	31919512	G	A	2.7		chr1	51355749	G	A	6.38
chr1	31919534	G	A	1.85		chr1	51355790	G	A	9.09
chr1	32037942	C	T	2.6		chr1	51356005	G	A	7.25
chr1	32037962	C	T	1.73		chr1	51356140	G	A	5.63
chr1	32037971	C	T	1.44		chr1	51356145	G	A	9.86
chr1	32037995	C	T	3.26		chr1	51356343	G	A	3.85
chr1	32042597	C	T	6.53		chr1	51356353	G	A	6.06
chr1	32042616	C	T	4.58		chr1	51356362	G	A	3
chr1	32042628	C	T	2.81		chr1	51356476	G	A	3.23
chr1	32042669	C	T	3.4		chr1	51356572	G	A	10
chr1	32042710	C	T	1.5		chr1	51356771	G	A	4.41
chr1	32042713	C	T	2.16		chr1	51445010	G	A	6.98
chr1	32042740	C	T	3.12		chr1	51788107	C	T	3.57
chr1	32042782	C	T	4.95		chr1	51788126	C	T	2.3
chr1	32042897	C	T	1.61		chr1	51788133	C	T	1.7
chr1	32042976	C	T	9.91		chr1	51803929	G	A	3
chr1	32043021	C	T	1.47		chr1	52020196	G	A	7.41
chr1	32043080	C	T	1.89		chr1	52020253	G	A	3.66
chr1	32043085	C	T	1.48		chr1	52020255	G	A	5.95
chr1	32043117	C	T	1.86		chr1	52020267	G	A	5.38
chr1	32043121	C	T	1.41		chr1	52020493	G	A	2.17
chr1	32043127	C	T	1.62		chr1	52020496	G	A	2.34
chr1	32043163	C	T	7.51		chr1	52020499	G	A	3.17
chr1	32043168	C	T	2.42		chr1	52020561	G	A	4.24
chr1	32043181	C	T	2.2		chr1	52020584	G	A	4.11
chr1	32043195	C	T	1.36		chr1	52020694	G	A	4.24
chr1	32043209	C	T	2.16		chr1	52020812	G	A	3.28
chr1	32043270	C	T	1.71		chr1	52020814	G	A	3.87
chr1	32043294	C	T	1.98		chr1	52020818	G	A	2.73
chr1	32043297	C	T	1.43		chr1	52020932	G	A	2.38
chr1	32043316	C	T	1.88		chr1	52086826	C	T	2.61
chr1	32043320	C	T	5.91		chr1	52086933	C	T	4.81
chr1	32043326	C	T	2.34		chr1	52087104	C	T	3.12
chr1	32043357	C	T	2.25		chr1	52087163	C	T	5.33
chr1	32043361	C	T	1.73		chr1	52087185	C	T	10.45
chr1	32043376	C	T	3.89		chr1	52087219	C	T	6.17
chr1	32043474	C	T	2.69		chr1	52087239	C	T	3.41
chr1	32043478	C	T	2.18		chr1	52087273	C	T	4.21
chr1	32043482	C	T	3.62		chr1	52087290	C	T	5.77
chr1	32043489	C	T	8.76		chr1	52087292	C	T	2.94
chr1	32043520	C	T	12.32		chr1	52087329	C	T	3.45
chr1	32043550	C	T	8.39		chr1	52087386	C	T	2.75
chr1	32043566	C	T	5.02		chr1	52087390	C	T	6.3
chr1	32043572	C	T	1.14		chr1	52087410	C	T	2.8
chr1	32043598	C	T	3.08		chr1	52087419	C	T	3.77
chr1	32043623	C	T	2.56		chr1	52087804	C	T	2.68
chr1	32043627	C	T	4.51		chr1	52088118	C	T	2.75
chr1	32043657	C	T	3.47		chr1	52088235	C	T	2.82
chr1	32043659	C	T	3.3		chr1	52088255	C	T	3.45
chr1	32043721	C	T	3.59		chr1	52088262	C	T	7.55
chr1	32043750	C	T	4.78		chr1	52088727	C	T	8.7
chr1	32043787	C	T	3.74		chr1	52088744	C	T	8.33
chr1	32043820	C	T	4.82		chr1	52346204	C	T	7.69
chr1	32060279	C	T	8		chr1	52372959	G	A	5.77
chr1	32060398	C	T	6.25		chr1	52373009	G	A	3.95
chr1	32060459	C	T	8.51		chr1	52416801	C	T	2.15
chr1	32060472	C	T	9.43		chr1	52416873	C	T	3.21
chr1	32171328	C	T	3.17		chr1	52418212	C	T	5
chr1	32171346	C	T	4.17		chr1	52684904	G	A	4.9
chr1	32171470	C	T	9.86		chr1	52684919	G	A	4.59
chr1	32171580	C	T	2.74		chr1	52685124	G	A	2.63
chr1	32171603	C	T	4.65		chr1	52685174	G	A	5.6
chr1	32171635	C	T	3.06		chr1	52685180	G	A	2.48
chr1	32171659	C	T	4.08		chr1	52685198	G	A	3.36
chr1	32172023	C	T	4.6		chr1	52685214	G	A	4.72
chr1	32174327	C	T	6.98		chr1	52685827	G	A	2.78
chr1	32174457	C	T	2.38		chr1	52686684	G	A	6.98
chr1	32174472	C	T	2.22		chr1	52686738	G	A	4.82
chr1	32174836	C	T	4.35		chr1	52686870	G	A	2.08
chr1	32174839	C	T	4.55		chr1	52686884	G	A	2.08
chr1	32174863	C	T	2.24		chr1	52686902	G	A	3.66
chr1	32175028	C	T	3.95		chr1	52687241	G	A	5
chr1	32175044	C	T	2.41		chr1	52687505	G	A	5.26
chr1	32175245	C	T	3.27		chr1	52825207	C	T	6.06
chr1	32175330	C	T	1.82		chr1	52826124	C	T	6.38
chr1	32175340	C	T	1.8		chr1	52860840	C	T	5.56
chr1	32175348	C	T	1.8		chr1	52894205	C	T	4
chr1	32175454	C	T	2.92		chr1	52950842	C	T	11.43
chr1	32175472	C	T	2.7		chr1	53050722	C	T	2.86
chr1	32175474	C	T	2.03		chr1	53050785	C	T	4.63
chr1	32175539	C	T	8.05		chr1	53050791	C	T	2.41
chr1	32176132	C	T	10.2		chr1	53050889	C	T	3.57
chr1	32176234	C	T	5.03		chr1	53050892	C	T	3.6
chr1	32176304	C	T	1.81		chr1	53050915	C	T	2.04
chr1	32176313	C	T	3.12		chr1	53050925	C	T	3.88
chr1	32176324	C	T	2.14		chr1	53050985	C	T	2.14
chr1	32176341	C	T	2.3		chr1	53051094	C	T	1.89
chr1	32176348	C	T	4.68		chr1	53051106	C	T	7.53
chr1	32176390	C	T	4.55		chr1	53051117	C	T	5.96
chr1	32176394	C	T	2.29		chr1	53051144	C	T	5.15
chr1	32176416	C	T	4.55		chr1	53051175	C	T	3.1
chr1	32231324	C	T	1.6		chr1	53051280	C	T	3.62
chr1	32231336	C	T	1.45		chr1	53214591	G	A	6.12
chr1	32231381	C	T	3.09		chr1	53246000	G	A	10.71
chr1	32326953	C	T	6.25		chr1	53765772	G	A	2.22
chr1	32326969	C	T	2.7		chr1	53765786	G	A	2.44
chr1	32327039	C	T	1.51		chr1	53765808	G	A	5.26
chr1	32333084	C	T	1.03		chr1	53766068	G	A	12.82
chr1	32333089	C	T	2.06		chr1	53766202	G	A	3.92
chr1	32333118	C	T	2.45		chr1	53766206	G	A	5.77
chr1	32333124	C	T	1.22		chr1	53766392	G	A	7.14
chr1	32333126	C	T	2.05		chr1	53766414	G	A	3.06
chr1	32333172	C	T	7.64		chr1	53766427	G	A	3.88
chr1	32333178	C	T	5.8		chr1	53766698	G	A	5.26
chr1	32333220	C	T	1.36		chr1	53766852	G	A	3.37
chr1	32333244	C	T	1.26		chr1	53766908	G	A	4.21
chr1	32333258	C	T	5.18		chr1	53766940	G	A	5
chr1	32333299	C	T	1.88		chr1	53766945	G	A	6.58
chr1	32333318	C	T	6.2		chr1	53767284	G	A	6.06
chr1	32333322	C	T	2.02		chr1	53767483	G	A	2.44
chr1	32333376	C	T	1.71		chr1	53767485	G	A	2.47
chr1	32333402	C	T	4.41		chr1	53767520	G	A	2.44
chr1	32333468	C	T	3.17		chr1	53767549	G	A	3.46
chr1	32333480	C	T	1.91		chr1	53767677	G	A	3.61
chr1	32333503	C	T	3.03		chr1	53767789	G	A	2.83
chr1	32333505	C	T	2.28		chr1	53767837	G	A	3.15
chr1	32333536	C	T	1.72		chr1	53767882	G	A	3.05
chr1	32333577	C	T	3.91		chr1	53767892	G	A	2.17
chr1	32334092	G	A	1.41		chr1	53787201	G	A	11.43
chr1	32334125	G	A	0.98		chr1	53793258	G	A	12.2
chr1	32334207	G	A	3.46		chr1	53800777	G	A	4
chr1	32621218	G	A	13.33		chr1	53852162	G	A	4.76
chr1	32621580	G	A	10.34		chr1	53852190	G	A	14.63
chr1	32634068	G	A	9.76		chr1	53921644	G	A	5.56
chr1	32634078	G	A	4.26		chr1	54031832	G	A	3.37
chr1	32634081	G	A	5.21		chr1	54031926	G	A	4.27
chr1	32668373	C	T	4		chr1	54031933	G	A	7.41
chr1	32679771	C	T	4.72		chr1	54031997	G	A	3.57
chr1	32679773	C	T	1.91		chr1	54032012	G	A	3.57
chr1	32679785	C	T	3.8		chr1	54032026	G	A	2.59
chr1	32679789	C	T	5.59		chr1	54032028	G	A	9.73
chr1	32679846	C	T	1.23		chr1	54032050	G	A	3.25
chr1	32679885	C	T	1.95		chr1	54032117	G	A	6.25
chr1	32679888	C	T	1.11		chr1	54032130	G	A	2.97
chr1	32679905	C	T	2.37		chr1	54032214	G	A	2.8
chr1	32679956	C	T	2.67		chr1	54032255	G	A	5.19
chr1	32679988	C	T	1.84		chr1	54032266	G	A	3.64
chr1	32679991	C	T	1.67		chr1	54097190	C	T	14.29
chr1	32680019	C	T	6.4		chr1	54205109	C	T	1.24
chr1	32680021	C	T	2.61		chr1	54205124	C	T	1.92
chr1	32680095	C	T	3.76		chr1	54212544	C	T	3.95
chr1	32680108	C	T	2.85		chr1	54212566	C	T	0.98
chr1	32680154	C	T	1.7		chr1	54216245	C	T	1.15
chr1	32680243	C	T	1.3		chr1	54741514	C	T	2.17
chr1	32682058	C	T	5.17		chr1	55066448	G	A	9.68
chr1	32683531	C	T	3.7		chr1	55068693	G	A	2.95
chr1	32774060	C	T	1.47		chr1	55068733	G	A	1.97
chr1	32774065	C	T	4.38		chr1	55068741	G	A	1.52
chr1	32774837	C	T	7.69		chr1	55068743	G	A	0.96
chr1	32775466	G	A	1.03		chr1	55103944	G	A	3.66
chr1	32810959	G	A	2.9		chr1	56495208	G	A	10
chr1	32826514	C	T	6.94		chr1	56495941	G	A	10.34
chr1	32826683	C	T	4.82		chr1	56704090	C	T	5.88
chr1	32857801	C	T	6.38		chr1	56704109	C	T	5.88
chr1	32857867	C	T	10		chr1	56704169	C	T	6.35
chr1	32858001	C	T	19.44		chr1	56704260	C	T	2.7
chr1	32858225	C	T	8.11		chr1	56707781	C	T	4.26
chr1	32858240	C	T	19.05		chr1	56707865	C	T	12.07
chr1	32858260	C	T	7.69		chr1	56707877	C	T	5.56
chr1	32858438	C	T	5.17		chr1	56707888	C	T	9.43
chr1	32858639	C	T	8.51		chr1	56707978	C	T	10.17
chr1	32858642	C	T	12.77		chr1	56707999	C	T	6.12
chr1	32858701	C	T	14.29		chr1	56708329	C	T	6.67
chr1	32858756	C	T	22.22		chr1	56708585	C	T	10.2
chr1	32895582	G	A	8.47		chr1	56708704	C	T	5.41
chr1	32936772	G	A	6.25		chr1	56710697	C	T	4.88
chr1	32936980	G	A	1.99		chr1	56710889	C	T	11.54
chr1	32942366	G	A	3.79		chr1	56710902	C	T	7.84
chr1	32949623	G	A	3.08		chr1	56710907	C	T	10
chr1	32949690	G	A	3.88		chr1	56710917	C	T	4.35
chr1	32949706	G	A	3.7		chr1	56711842	C	T	4
chr1	33009132	G	A	2.53		chr1	56711919	C	T	14.58
chr1	33009136	G	A	4.35		chr1	56711932	C	T	6
chr1	33009157	G	A	1.91		chr1	56712506	C	T	5.26
chr1	33009209	G	A	5.18		chr1	56712838	C	T	15.79
chr1	33009216	G	A	1.55		chr1	56713027	C	T	2.78
chr1	33009224	G	A	2.31		chr1	56713029	C	T	4.29
chr1	33009235	G	A	5.13		chr1	56713084	C	T	6.35
chr1	33009363	G	A	5.95		chr1	56713341	C	T	11.43
chr1	33009387	G	A	4.32		chr1	56713380	C	T	6.67
chr1	33009440	G	A	12.39		chr1	56713391	C	T	6.9
chr1	33009454	G	A	3.02		chr1	56713459	C	T	13.11
chr1	33009488	G	A	12.21		chr1	56714082	C	T	5.88
chr1	33009538	G	A	4.1		chr1	56714120	C	T	5.97
chr1	33009627	G	A	4.24		chr1	56714215	C	T	7.14
chr1	33009641	G	A	3.33		chr1	56714283	C	T	4.23
chr1	33009666	G	A	3.05		chr1	56714290	C	T	4.62
chr1	33009723	G	A	6.04		chr1	56714293	C	T	6.06
chr1	33009737	G	A	1.66		chr1	56714312	C	T	8.96
chr1	33009757	G	A	4.19		chr1	56714355	C	T	9.86
chr1	33009831	G	A	2.27		chr1	56714512	C	T	7.02
chr1	33009872	G	A	10.98		chr1	56714626	C	T	8.57
chr1	33009976	G	A	2.91		chr1	56714707	C	T	10.42
chr1	33010023	G	A	3.46		chr1	56714709	C	T	8.33
chr1	33010120	G	A	3.74		chr1	56714804	C	T	14.58
chr1	33010125	G	A	1.4		chr1	56714833	C	T	8.57
chr1	33010188	G	A	1.04		chr1	56714885	C	T	6.67
chr1	33010204	G	A	1.65		chr1	58655887	G	A	2.52
chr1	33010219	G	A	1.95		chr1	58656369	G	A	2.63
chr1	33010297	G	A	1.37		chr1	58656458	G	A	1.82
chr1	33010339	G	A	1.83		chr1	58656924	G	A	2.59
chr1	33010364	G	A	2.35		chr1	58656946	G	A	4.24
chr1	33010383	G	A	3.36		chr1	58657679	G	A	2.46
chr1	33010412	G	A	1.24		chr1	58657733	G	A	2.91
chr1	33010449	G	A	3.02		chr1	58657743	G	A	4.12
chr1	33010485	G	A	1.26		chr1	58657758	G	A	4.63
chr1	33010528	G	A	3.09		chr1	58657768	G	A	4.88
chr1	33010551	G	A	1.74		chr1	58657990	G	A	6.45
chr1	33010562	G	A	0.91		chr1	58658039	G	A	6.03
chr1	33010594	G	A	1.94		chr1	58658303	G	A	2.75
chr1	33010646	G	A	6.61		chr1	58658836	G	A	5.21
chr1	33010654	G	A	3.74		chr1	58660016	G	A	4.24
chr1	33013056	G	A	6.35		chr1	58682253	G	A	4.72
chr1	33013119	G	A	2.4		chr1	58780872	G	A	10.81
chr1	33031585	G	A	10.71		chr1	58780955	G	A	7.55
chr1	33031621	G	A	12.2		chr1	58781170	G	A	2.84
chr1	34981639	G	A	29.41		chr1	58781219	G	A	2.33
chr1	34981663	G	A	9.52		chr1	58781247	G	A	2.14
chr1	34981770	G	A	9.52		chr1	59873201	C	T	4.76
chr1	34981787	G	A	13.16		chr1	59873216	C	T	4.17
chr1	34981790	G	A	21.05		chr1	59873325	C	T	7.69
chr1	34981849	G	A	8.7		chr1	59873440	C	T	6.12
chr1	34981888	G	A	7.69		chr1	59873686	C	T	6.25
chr1	34982084	G	A	7.14		chr1	59873690	C	T	6.67
chr1	34988566	G	A	9.09		chr1	59873992	C	T	6.38
chr1	35113311	C	T	5.88		chr1	59874122	C	T	6.15
chr1	35183543	G	A	3.57		chr1	59874153	C	T	3.33
chr1	35183633	G	A	4.03		chr1	59874573	C	T	3.85
[truncated: 83,919 more rows]
[truncated: 48 more columns]

## Sheet: Fig. 1d
	C3		C4		C5		C9
BE3	18	20	75	76	70	71	6	0
A3G-BE3	1	1	41	40	67	67	1	1
A3G-BE3-4M	0	1	20	19	64	69	5	2
oA3G-BE3	2	0	19	18	76	72	1	3

## Sheet: Fig. 1e
A3G-BE3-4M Rep1						A3G-BE3-4M Rep2						eA3G-BE3 Rep1						eA3G-BE3 Rep2
CHR	POS	REF	ALT	FREQ		CHR	POS	REF	ALT	FREQ		CHR	POS	REF	ALT	FREQ		CHR	POS	REF	ALT	FREQ
chr1	155338251	G	A	6.25		chr1	150625374	G	A	4.23		chr1	37803133	G	A	5		chr1	43363583	G	A	3.85
chr2	99400647	G	A	10		chr2	215347238	C	T	21.43		chr1	62451284	C	T	1.76		chr1	45014725	C	T	6
chr2	119263255	C	T	4.33		chr3	11556624	C	T	5.95		chr2	60798279	C	T	16.67		chr1	113976588	C	T	4.58
chr5	179844175	G	A	9.09		chr3	45679875	C	T	5.8		chr2	218595404	C	T	13.33		chr1	172610096	C	T	4.11
chr6	149749760	C	T	3.45		chr8	33548177	G	A	9.52		chr4	154536317	G	A	14.29		chr1	222558626	G	A	11.76
chr9	113390655	G	A	9.52		chr9	96386653	G	A	9.52		chr5	236513	C	T	2.04		chr2	60798279	C	T	8.82
chr14	91458323	G	A	1.84		chr11	93146755	G	A	13.33		chr5	78477092	C	T	7.04		chr2	95416424	C	T	11.76
chr15	23032765	G	A	10		chr16	57512536	G	A	8.57		chr6	70477213	C	T	11.76		chr2	161231001	C	T	8.7
chr17	11978317	G	A	18.75		chr16	74909862	G	A	8.16		chr8	70111552	G	A	6.12		chr3	14487747	C	T	9.09
chr17	67339908	G	A	9.09		chr17	17898643	G	A	9.52		chr9	123401732	G	A	13.33		chr4	145137373	G	A	11.37
chr17	68129184	C	T	4.55		chr17	47674656	C	T	2.94		chr10	70422250	C	T	2.68		chr5	96774157	C	T	3.75
chr22	46684507	G	A	13.79		chr17	81909542	G	A	13.33		chr11	134359107	C	T	12.5		chr5	132997687	G	A	4
						chr19	14695064	C	T	18.18		chr12	56471617	G	A	8.33		chr5	163453963	G	A	3.54
						chr22	20064567	G	A	9.52		chr14	71114269	C	T	18.75		chr9	96386653	G	A	10
												chr16	3397634	G	A	12		chr10	87659908	C	T	15
												chr16	66511074	G	A	20		chr13	43213876	G	A	15.38
												chr17	44011809	G	A	5.12		chr13	72709206	G	A	2.86
												chr20	11925493	C	T	6.12		chr18	32412703	G	A	9.09
												chr20	33720161	G	A	18.18		chr19	44106473	G	A	14.81

## Sheet: Fig. 1f
	C4			C5			C6			C8			C9			C10
BE3	61.52	16.85	46.35	55.04	28.15	38.93	41.11	15.06	25.83	42.25	20.26	29.02	15.2	4.73	8.45	6.42	1.94	2.36
A3G-BE3	17.03	10.73	27.24	22.38	16.17	32.61	8.67	5.96	12.99	0.23	0.41	0.48	0.61	0.59	0.46	1.51	0.98	3.25
A3G-BE3-4M	7.43	4.95	14.12	15.52	24.56	24.33	5.35	6.74	9.24	0.22	0.31	0.35	0.24	0.14	0.12	0.54	0.67	1.42
oA3G-BE3	27.11	7.33	22.31	51.68	37.23	35.39	22.86	12.3	13.65	0.6	0.19	0.32	1.05	0.36	0.38	3.16	1.07	2.86

## Sheet: Fig. 1g
	C5			C6			C10
BE3	39.48	34.69		37.6	33.32		0.08	0.07
A3G-BE3	1.91	1.6	1.89	13.98	11.3	12.18	0.03	0.03	0.03
A3G-BE3-4M	1.03	0.9	0.85	8.94	7.91	7.57	0.02	0.01	0.02
oA3G-BE3	1.42	1.45	1.18	11.27	11.72	10.71	0.03	0.03	0.03

## Sheet: Fig. 2a-h
EMX1-2		G	A	G	T	C	C	G	A	G	C	A	G	A	A	G	A	A	G	A	A
BE3	Rep.1	0	0	0	0	54	55	0	0	0	0	0	0	0	0	0	0	0	0	0	0
	Rep.2	0	0	0	0	55	60	0	0	0	1	0	0	0	0	0	0	0	0	0	0
	Rep.3	0	0	0	0	54	53	0	0	0	1	0	0	0	0	0	0	0	0	0	0
YE1	Rep.1	0	0	0	0	46	24	0	0	0	0	0	0	0	0	0	0	0	0	0	0
	Rep.2	0	0	0	0	46	25	0	0	0	0	0	0	0	0	0	0	0	0	0	0
	Rep.3	0	0	0	0	45	24	0	0	0	0	0	0	0	0	0	0	0	0	0	0
oA3G-BE3	Rep.1	0	0	0	0	0	17	0	0	0	1	0	0	0	0	0	0	0	0	0	0
	Rep.2	0	0	0	0	3	19	0	0	0	0	0	0	0	0	0	0	0	0	0	0
	Rep.3	0	0	0	0	4	17	0	0	0	0	0	0	0	0	0	0	0	0	0	0
HEK293 Site3		G	G	C	C	C	A	G	A	C	T	G	A	G	C	A	C	G	T	G	A
BE3	Rep.1	0	0	12	57	52	0	0	0	4	0	0	0	0	1	0	0	0	0	0	0
	Rep.2	0	0	13	57	52	0	0	0	5	0	0	0	0	2	0	0	0	0	0	0
	Rep.3	0	0	11	57	49	0	0	0	6	0	0	0	0	1	0	1	0	0	0	0
YE1	Rep.1	0	0	4	36	40	0	0	0	6	0	0	0	0	0	0	6	0	0	0	0
	Rep.2	0	0	6	37	48	0	0	0	10	0	0	0	0	0	0	0	0	0	0	0
	Rep.3	0	0	4	38	42	0	0	0	2	0	0	0	0	0	0	0	0	0	0	0
oA3G-BE3	Rep.1	0	0	1	12	49	0	0	0	1	0	0	0	0	1	0	0	0	0	0	0
	Rep.2	0	0	0	11	46	0	0	0	1	0	0	0	0	0	0	0	0	0	0	0
	Rep.3	0	0	0	11	48	0	0	0	1	0	0	0	0	0	0	0	0	0	0	0
CACNA1A		T	C	C	A	C	C	C	A	G	C	T	G	G	A	C	C	C	A	G	G
BE3	Rep.1	0	17	17	0	59	45	38	0	0	3	0	0	0	0	0	3	0	0	0	0
	Rep.2	0	15	17	0	58	43	38	0	0	3	0	0	0	0	0	3	3	0	0	0
	Rep.3	0	16	16	0	58	43	36	0	0	4	0	0	0	0	3	4	1	0	0	0
YE1	Rep.1	0	2	3	0	58	39	13	0	0	3	0	0	0	0	1	2	0	0	0	0
	Rep.2	0	2	7	0	62	42	15	0	0	5	0	0	0	0	3	2	4	0	0	0
	Rep.3	0	2	4	0	61	40	14	0	0	3	0	0	0	0	2	2	3	0	0	0
oA3G-BE3	Rep.1	0	2	3	0	2	17	36	0	0	3	0	0	0	0	2	2	5	0	0	0
	Rep.2	0	2	4	0	2	18	35	0	0	3	0	0	0	0	1	2	5	0	0	0
	Rep.3	0	2	6	0	5	17	40	0	0	3	0	0	0	0	2	0	5	0	0	0
ITPR		C	T	A	C	C	C	A	C	C	C	C	T	G	G	T	G	T	C	A	G
BE3	Rep.1	3	0	0	26	32	27	0	11	5	0	3	0	0	0	0	0	0	2	0	0
	Rep.2	3	0	0	28	32	27	0	11	4	0	3	0	0	0	0	0	0	2	0	0
	Rep.3	3	0	0	26	31	25	0	12	5	1	2	0	0	0	0	0	0	2	0	0
YE1	Rep.1	3	0	0	10	17	14	0	1	1	1	2	0	0	0	0	0	0	2	0	0
	Rep.2	3	0	0	10	17	14	0	1	0	1	2	0	0	0	0	0	0	2	0	0
	Rep.3	3	0	0	9	16	12	0	1	0	1	2	0	0	0	0	0	0	2	0	0
oA3G-BE3	Rep.1	3	0	0	2	14	17	0	0	1	1	2	0	0	0	0	0	0	2	0	0
	Rep.2	3	0	0	1	14	19	0	1	1	2	2	0	0	0	0	0	0	2	0	0
	Rep.3	4	0	0	1	12	18	0	1	0	1	2	0	0	0	0	0	0	2	0	0
CEACAM16		C	C	C	C	A	C	C	G	T	T	G	A	A	G	A	A	C	C	A	G
BE3	Rep.1	0	0	28	29	0	39	28	0	0	0	0	0	0	0	0	0	0	4	0	0
	Rep.2	0	9	31	30	0	39	32	0	0	0	0	0	0	0	0	0	1	4	0	0
	Rep.3	0	0	32	30	0	41	31	0	0	0	0	0	0	0	0	0	0	0	0	0
YE1	Rep.1	2	3	6	8	0	21	4	0	0	0	0	0	0	0	0	0	2	0	0	0
	Rep.2	3	3	7	9	0	21	6	0	0	0	0	0	0	0	0	0	3	3	0	0
	Rep.3	4	5	6	8	0	19	6	0	0	0	0	0	0	0	0	0	1	3	0	0
oA3G-BE3	Rep.1	3	3	33	19	0	3	7	0	0	0	0	0	0	0	0	0	2	0	0	0
	Rep.2	2	2	32	19	0	3	6	0	0	0	0	0	0	0	0	0	2	1	0	0
	Rep.3	2	2	31	18	0	4	7	0	0	0	0	0	0	0	0	0	2	1	0	0
EMX1-1		T	G	C	C	C	C	T	C	C	C	T	C	C	C	T	G	G	C	C	C
BE3	Rep.1	0	0	9	38	46	47	0	42	21	10	0	6	6	2	0	0	0	0	2	3
	Rep.2	0	0	11	42	49	50	0	47	21	13	0	8	5	5	0	0	0	2	2	4
	Rep.3	0	0	10	38	45	45	0	43	19	11	0	7	4	4	0	0	0	2	2	3
YE1	Rep.1	0	0	5	24	31	34	0	15	0	3	0	4	4	4	0	0	0	2	2	3
	Rep.2	0	0	3	23	35	36	0	14	4	2	0	2	4	1	0	0	0	0	1	2
	Rep.3	0	0	4	24	34	34	0	17	4	2	0	2	4	1	0	0	0	0	1	1
oA3G-BE3	Rep.1	0	0	2	10	37	21	0	0	5	8	0	1	3	2	0	0	0	2	1	1
	Rep.2	0	0	1	9	36	22	0	1	4	9	0	1	4	2	0	0	0	0	1	1
	Rep.3	0	0	1	9	37	21	0	1	4	8	0	1	4	2	0	0	0	0	0	1
DNMT3B		T	A	A	C	C	C	C	A	G	C	G	C	T	G	C	C	G	G	C	C
BE3	Rep.1	0	0	0	40	56	43	33	0	0	4	0	1	0	0	6	2	0	0	0	0
	Rep.2	0	0	0	33	60	50	38	0	0	3	0	4	0	0	8	3	0	0	2	0
	Rep.3	0	0	0	40	63	47	41	0	0	3	0	1	0	0	5	0	0	0	1	2
YE1	Rep.1	0	0	0	12	45	32	20	0	0	1	0	1	0	0	2	0	0	0	0	1
	Rep.2	0	0	0	14	46	31	20	0	0	2	0	2	0	0	1	1	0	0	0	1
	Rep.3	0	0	0	14	47	32	20	0	0	0	0	1	0	0	0	2	0	0	0	1
oA3G-BE3	Rep.1	0	0	0	0	29	48	32	0	0	0	0	1	0	0	3	1	0	0	0	1
	Rep.2	0	0	0	2	29	49	30	0	0	2	0	1	0	0	2	0	0	0	1	2
	Rep.3	0	0	0	0	27	47	29	0	0	0	0	11	0	0	6	0	0	0	0	0
DNMT3B-2		A	G	A	G	C	C	C	C	C	C	C	T	C	A	A	A	G	A	G	A
BE3	Rep.1	0	0	0	0	30	52	49	42	37	35	33	0	36	0	0	0	0	0	0	0
	Rep.2	0	0	0	0	31	51	49	40	38	34	32	0	35	0	0	0	0	0	0	0
	Rep.3	0	0	0	0	32	52	49	42	37	33	32	0	36	0	0	0	0	0	0	0
YE1	Rep.1	0	0	0	0	17	42	43	9	2	3	2	0	4	0	0	0	0	0	0	0
	Rep.2	0	0	0	0	19	43	44	10	2	2	2	0	3	0	0	0	0	0	0	0
	Rep.3	0	0	0	0	17	42	41	8	3	3	0	0	4	0	0	0	0	0	0	0
oA3G-BE3	Rep.1	0	0	0	0	3	17	44	6	2	6	7	0	1	0	0	0	0	0	0	0
	Rep.2	0	0	0	0	1	16	46	7	2	7	4	0	1	0	0	0	0	0	0	0
	Rep.3	0	0	0	0	1	18	46	6	2	7	8	0	1	0	0	0	0	0	0	0

## Sheet: Fig. 3a-h
EMX1-2		G	A	G	T	C	C	G	A	G	C	A	G	A	A	G	A	A	G	A	A
AncBE4max	Rep.1	0	0	0	0	74	71	0	0	0	1	0	0	0	0	0	0	0	0	0	0
	Rep.2	0	0	0	0	75	75	0	0	0	0	0	0	0	0	0	0	0	0	0	0
	Rep.3	0	0	0	0	76	74	0	0	0	1	0	0	0	0	0	0	0	0	0	0
A3G-BE4max	Rep.1	0	0	0	0	3	41	0	0	0	2	0	0	0	0	0	0	0	0	0	0
	Rep.2	0	0	0	0	2	38	0	0	0	1	0	0	0	0	0	0	0	0	0	0
	Rep.3	0	0	0	0	3	39	0	0	0	1	0	0	0	0	0	0	0	0	0	0
oA3G-BE4MAX	Rep.1	0	0	0	0	3	35	0	0	0	1	0	0	0	0	0	0	0	0	0	0
	Rep.2	0	0	0	0	3	33	0	0	0	1	0	0	0	0	0	0	0	0	0	0
	Rep.3	0	0	0	0	3	34	0	0	0	0	0	0	0	0	0	0	0	0	0	0
A3Gcd(D316R/D317R)-BE4max	Rep.1	0	0	0	0	17	40	0	0	0	38	0	0	0	0	0	0	0	0	0	0
	Rep.2	0	0	0	0	21	40	0	0	0	39	0	0	0	0	0	0	0	0	0	0
	Rep.3	0	0	0	0	21	40	0	0	0	41	0	0	0	0	0	0	0	0	0	0
HEK293 Site3		G	G	C	C	C	A	G	A	C	T	G	A	G	C	A	C	G	T	G	A
AncBE4max	Rep.1	0	0	31	74	72	0	0	0	10	0	0	0	0	0	0	0	0	0	0	0
	Rep.2	0	0	30	72	72	0	0	0	10	0	0	0	0	0	0	0	0	0	0	0
	Rep.3	0	0	32	73	72	0	0	0	11	0	0	0	0	0	0	4	0	0	0	0
A3G-BE4max	Rep.1	0	0	2	28	66	0	0	0	1	0	0	0	0	0	0	0	0	0	0	0
	Rep.2	0	0	0	30	66	0	0	0	1	0	0	0	0	0	0	0	0	0	0	0
	Rep.3	0	0	2	32	69	0	0	0	1	0	0	0	0	0	0	0	0	0	0	0
oA3G-BE4MAX	Rep.1	0	0	0	15	71	0	0	0	1	0	0	0	0	0	0	3	0	0	0	0
	Rep.2	0	0	0	17	70	0	0	0	2	0	0	0	0	0	0	0	0	0	0	0
	Rep.3	0	0	2	15	71	0	0	0	1	0	0	0	0	0	0	0	0	0	0	0
A3Gcd(D316R/D317R)-BE4max	Rep.1	0	0	8	43	72	0	0	0	2	0	0	0	0	0	0	0	0	0	0	0
	Rep.2	0	0	10	63	65	0	0	0	3	0	0	0	0	0	0	2	0	0	0	0
	Rep.3	0	0	11	67	71	0	0	0	2	0	0	0	0	0	0	2	0	0	0	0
CACNA1A		T	C	C	A	C	C	C	A	G	C	T	G	G	A	C	C	C	A	G	G
AncBE4max	Rep.1	0	23	27	0	86	92	88	0	0	5	0	0	0	0	1	3	2	0	0	0
	Rep.2	0	23	27	0	91	91	90	0	0	3	0	0	0	0	0	2	1	0	0	0
	Rep.3	0	23	27	0	86	89	78	0	0	3	0	0	0	0	1	2	3	0	0	0
A3G-BE4max	Rep.1	0	0	10	0	5	50	73	0	0	3	0	0	0	0	0	0	3	0	0	0
	Rep.2	0	0	11	0	4	50	74	0	0	3	0	0	0	0	0	2	4	0	0	0
	Rep.3	0	0	11	0	4	50	72	0	0	3	0	0	0	0	1	2	4	0	0	0
oA3G-BE4MAX	Rep.1	0	0	0	0	5	46	71	0	0	4	0	0	0	0	0	0	6	0	0	0
	Rep.2	0	0	0	0	5	47	72	0	0	4	0	0	0	0	2	3	6	0	0	0
	Rep.3	0	0	11	0	5	46	70	0	0	4	0	0	0	0	2	3	6	0	0	0
A3Gcd(D316R/D317R)-BE4max	Rep.1	0	7	61	0	13	50	67	0	0	7	0	0	0	0	0	2	3	0	0	0
	Rep.2	0	6	59	0	11	50	68	0	0	5	0	0	0	0	0	3	3	0	0	0
	Rep.3	0	6	61	0	13	52	71	0	0	5	0	0	0	0	1	1	3	0	0	0
ITPR		C	T	A	C	C	C	A	C	C	C	C	T	G	G	T	G	T	C	A	G
AncBE4max	Rep.1	7	0	0	59	66	63	0	21	12	9	6	0	0	0	0	0	0	2	0	0
	Rep.2	5	0	0	59	66	62	0	23	15	9	8	0	0	0	0	0	0	2	0	0
	Rep.3	6	0	0	58	64	61	0	22	12	8	6	0	0	0	0	0	0	2	0	0
A3G-BE4max	Rep.1	3	0	0	5	38	54	0	5	11	33	20	0	0	0	0	0	0	1	0	0
	Rep.2	2	0	0	2	38	53	0	3	8	32	19	0	0	0	0	0	0	1	0	0
	Rep.3	4	0	0	3	38	53	0	7	10	30	19	0	0	0	0	0	0	1	0	0
oA3G-BE4MAX	Rep.1	3	0	0	3	38	56	0	3	6	26	17	0	0	0	0	0	0	1	0	0
	Rep.2	3	0	0	3	38	55	0	2	6	25	17	0	0	0	0	0	0	1	0	0
	Rep.3	4	0	0	7	37	53	0	7	11	24	18	0	0	0	0	0	0	1	0	0
A3Gcd(D316R/D317R)-BE4max	Rep.1	10	0	0	10	33	32	0	6	34	40	40	0	0	0	0	0	0	2	0	0
	Rep.2	4	0	0	5	32	28	0	6	30	42	42	0	0	0	0	0	0	6	0	0
	Rep.3	4	0	0	4	30	28	0	6	31	39	43	0	0	0	0	0	0	3	0	0
CEACAM16		C	C	C	C	A	C	C	G	T	T	G	A	A	G	A	A	C	C	A	G
AncBE4max	Rep.1	8	45	59	61	0	65	43	0	0	0	0	0	0	0	0	0	1	4	0	0
	Rep.2	9	47	62	55	0	62	40	0	0	0	0	0	0	0	0	0	1	1	0	0
	Rep.3	3	41	54	51	0	58	37	0	0	0	0	0	0	0	0	0	1	1	0	0
A3G-BE4max	Rep.1	0	6	48	29	0	0	12	0	0	0	0	0	0	0	0	0	0	0	0	0
	Rep.2	0	9	54	37	0	5	16	0	0	0	0	0	0	0	0	0	3	7	0	0
	Rep.3	1	3	53	31	0	4	14	0	0	0	0	0	0	0	0	0	1	1	0	0
oA3G-BE4MAX	Rep.1	0	0	44	30	0	4	12	0	0	0	0	0	0	0	0	0	0	4	0	0
	Rep.2	1	7	58	38	0	2	13	0	0	0	0	0	0	0	0	0	1	6	0	0
	Rep.3	1	0	61	35	0	5	14	0	0	0	0	0	0	0	0	0	1	2	0	0
A3Gcd(D316R/D317R)-BE4max	Rep.1	8	25	48	33	0	8	26	0	0	0	0	0	0	0	0	0	4	0	0	0
	Rep.2	14	23	45	38	0	4	23	0	0	0	0	0	0	0	0	0	1	6	0	0
	Rep.3	12	27	51	41	0	14	36	0	0	0	0	0	0	0	0	0	7	0	0	0
EMX1-1		T	G	C	C	C	C	T	C	C	C	T	C	C	C	T	G	G	C	C	C
AncBE4max	Rep.1	0	0	31	68	68	71	0	71	50	26	0	19	4	2	0	0	0	1	1	1
	Rep.2	0	0	30	68	70	71	0	71	50	25	0	16	3	2	0	0	0	0	1	3
	Rep.3	0	0	29	67	67	70	0	70	47	26	0	18	4	4	0	0	0	3	1	3
A3G-BE4max	Rep.1	0	0	1	17	57	37	0	3	20	48	0	1	5	20	0	0	0	1	1	0
	Rep.2	0	0	1	16	55	35	0	2	19	45	0	1	4	18	0	0	0	0	0	1
	Rep.3	0	0	1	16	55	35	0	2	19	46	0	1	4	19	0	0	0	1	1	1
oA3G-BE4MAX	Rep.1	0	0	2	11	62	39	0	2	14	51	0	1	3	19	0	0	0	3	1	6
	Rep.2	0	0	2	8	63	41	0	2	14	52	0	1	4	17	0	0	0	0	1	1
	Rep.3	0	0	1	8	59	37	0	1	13	47	0	1	3	16	0	0	0	1	0	1
A3Gcd(D316R/D317R)-BE4max	Rep.1	0	0	16	29	38	25	0	11	69	66	0	2	9	2	0	0	0	0	2	0
	Rep.2	0	0	18	30	39	23	0	14	71	65	0	2	10	2	0	0	0	0	0	1
	Rep.3	0	0	17	30	39	24	0	13	72	66	0	2	10	2	0	0	0	0	0	4
DNMT3B		T	A	A	C	C	C	C	A	G	C	G	C	T	G	C	C	G	G	C	C
AncBE4max	Rep.1	0	0	0	52	67	62	56	0	0	4	0	5	0	0	1	2	0	0	0	3
	Rep.2	0	0	0	55	73	67	59	0	0	3	0	6	0	0	0	1	0	0	0	1
	Rep.3	0	0	0	51	70	62	56	0	0	3	0	6	0	0	0	0	0	0	0	1
A3G-BE4max	Rep.1	0	0	0	0	55	63	42	0	0	1	0	6	0	0	1	1	0	0	0	0
	Rep.2	0	0	0	0	45	62	43	0	0	2	0	5	0	0	1	1	0	0	0	1
	Rep.3	0	0	0	0	44	62	42	0	0	0	0	5	0	0	0	1	0	0	0	2
oA3G-BE4MAX	Rep.1	0	0	0	1	30	62	40	0	0	0	0	6	0	0	1	1	0	0	0	1
	Rep.2	0	0	0	2	32	66	44	0	0	2	0	6	0	0	1	1	0	0	0	1
	Rep.3	0	0	0	0	28	64	42	0	0	0	0	5	0	0	0	1	0	0	0	1
A3Gcd(D316R/D317R)-BE4max	Rep.1	0	0	0	16	79	43	54	0	0	10	0	25	0	0	1	1	1	0	1	0
	Rep.2	0	0	0	17	79	39	49	0	0	7	0	22	0	0	0	0	0	0	1	0
	Rep.3	0	0	0	14	71	33	45	0	0	6	0	23	0	0	0	1	1	0	0	0
DNMT3B-2		A	G	A	G	C	C	C	C	C	C	C	T	C	A	A	A	G	A	G	A
AncBE4max	Rep.1	0	0	0	0	23	58	55	49	32	22	17	0	33	0	0	0	0	0	0	0
	Rep.2	0	0	0	0	28	64	63	55	37	26	21	0	37	0	0	0	0	0	0	0
	Rep.3	0	0	0	0	24	60	60	51	35	24	18	0	35	0	0	0	0	0	0	0
A3G-BE4max	Rep.1	0	0	0	0	0	27	50	14	8	21	27	0	2	0	0	0	0	0	0	0
	Rep.2	0	0	0	0	0	29	51	14	9	22	28	0	2	0	0	0	0	0	0	0
	Rep.3	0	0	0	0	0	27	47	13	0	23	26	0	0	0	0	0	0	0	0	0
oA3G-BE4MAX	Rep.1	0	0	0	0	0	24	56	16	9	25	35	0	4	0	0	0	0	0	0	0
	Rep.2	0	0	0	0	0	25	59	17	8	25	34	0	5	0	0	0	0	0	0	0
	Rep.3	0	0	0	0	2	20	53	17	9	26	32	0	6	0	0	0	0	0	0	0
A3Gcd(D316R/D317R)-BE4max	Rep.1	0	0	0	0	0	34	51	53	42	53	61	0	8	0	0	0	0	0	0	0
	Rep.2	0	0	0	0	0	29	57	54	40	55	59	0	7	0	0	0	0	0	0	0
	Rep.3	0	0	0	0	0	31	53	52	38	53	61	0	6	0	0	0	0	0	0	0

## Sheet: Fig. 4
Sa Site5	C10			C11
A3A-BE4	24	24	24	21	22	21
A3G-BE4max	2	2	2	2	1	1
oA3G-BE4max	2	2	2	3	3	3
AncBE4max	6	8	8	1	5	3
A3Gcd(D316R/D317R)-BE4max	3	2	2	3	3	3
Sa Site6	C7			C8			C12
A3A-BE4	16	17	15	17	18	16	21	23	20
A3G-BE4max	2	2	2	2	3	3	2	2	2
oA3G-BE4max	2	2	2	3	3	4	2	2	2
AncBE4max	7	7	9	5	4	7	10	10	12
A3Gcd(D316R/D317R)-BE4max	3	2	4	5	5	5	2	2	4
DMX1-2	C5			C6			C10
A3A-BE4	89	88	88	90	88	88	6	6	6
A3G-BE4max	6	6	7	40	38	40	0	1	2
oA3G-BE4max	8	7	8	38	41	39	3	1	2
AncBE4max	93	93	90	90	91	90	3	3	0
A3Gcd(D316R/D317R)-BE4max	25	25	26	42	41	41	38	38	38
