# Supplementary material for: Harnessing A3G for efficient and selective C-to-T conversion at C-rich sequences
Source: BMC Biol. 2021 Feb 18;19:34. doi: 10.1186/s12915-020-00879-0 (PMC7893952; doi:10.1186/s12915-020-00879-0)
Supplement: Supplementary file 8 — Additional file 8. Source data of SupFigure. [file 12915_2020_879_MOESM8_ESM.xlsx]

## Sheet: Fig. S1
HEK293 Site3	C3			C4			C5			C9
A3G-BE3	0.52	0.43	0.32	29.28	29.05	28.84	39.59	43.55	39.82	0.03	0.04	0.02
A3G-BE3- 4M	2.01	0.14	0.58	26.48	23.1	23.41	46.73	48.5	49.97	0.23	0.03	0.12
A3G-BE3- 4M/P200K （oA3G-BE3）	0.31	0.07	0.53	35.76	37.63	32.56	54.13	57.03	53.92	0.05	0.12	0.02
A3G-BE3- 4M/D128K	0.38	0.4	0.58	21.56	18.87	21.61	53.68	47.86	51.15	0.11	0.05	0.02
A3G-BE3- 4M/P199A	0.23	0.31	0.24	20.88	20.36	18.35	43.54	42.7	41.06	0.03	0.06	0.02
A3G-BE3- 4M/P199W	0.16	0.11	0.26	15.17	13.03	13.77	44.88	41.59	40.59	0.02	0.02	0.02
A3G-BE3- 4M/P200A	0.16	0.15	0.34	14.47	11.38	11.61	44.82	43.5	44.94	0.06	0.05	0.06
A3G-BE3- 4M/Q322K	0.31	0.08	1.06	25.55	24.67	23.6	43.14	41.26	41.51	0.02	0.02	0.23
EMX1-2	C5			C6			C10
A3G-BE3	1.91	1.6	1.89	13.98	11.3	12.18	0.03	0.03	0.03
A3G-BE3- 4M	1.03	0.9	0.85	8.94	7.91	7.57	0.02	0.01	0.02
A3G-BE3- 4M/P200K （oA3G-BE3）	1.42	1.45	1.18	11.27	11.72	10.71	0.03	0.03	0.03
A3G-BE3- 4M/D128K	0.7	0.74	1.28	5.33	5.37	5.97	0.01	0.01	0.02
A3G-BE3- 4M/P199A	1.45	1.46	1.38	9.14	8.59	7.72	0.02	0.01	0.02
A3G-BE3- 4M/P199W	0.83	0.83	0.79	6.67	6.88	5.78	0.02	0.02	0.03
A3G-BE3- 4M/P200A	1.33	0.8	0.71	7.27	7.09	6.04	0.02	0.02	0.02
A3G-BE3- 4M/Q322K	1.3	1.35	1.2	11.33	12.06	10.24	0.04	0.03	0.02
EMX1-2	C3			C4			C5			C6			C8			C9			C10
A3G-BE3	0.54	0.7	0.46	17.03	10.73	27.24	22.38	16.17	32.61	8.67	5.96	12.99	0.23	0.41	0.48	0.61	0.59	0.46	1.51	0.98	3.25
A3G-BE3- 4M	0.36	0.2	0.16	7.43	4.95	14.12	15.52	24.56	24.33	5.35	6.74	9.24	0.22	0.31	0.35	0.24	0.14	0.12	0.54	0.67	1.42
A3G-BE3- 4M/P200K （oA3G-BE3）	0.88	0.17	0.15	27.11	7.33	22.31	51.68	37.23	35.39	22.86	12.3	13.65	0.6	0.19	0.32	1.05	0.36	0.38	3.16	1.07	2.86
A3G-BE3- 4M/D128K	0.73	0.48	0.22	5.42	6.87	2.23	16.32	20.52	5.78	5.21	8.11	1.8	0.13	0.05	0.03	0.29	0.07	0.04	0.9	0.46	0.33
A3G-BE3- 4M/P199A	0.48	0.21	0.58	0.5	2.16	3.35	3.15	4.86	10.86	0.8	1.74	3.23	0.06	0.03	0.08	0.03	0.02	0.09	0.13	0.16	0.54
A3G-BE3- 4M/P199W	0.26	0.24	0.44	11.64	4.69	8.13	33.49	11.34	20.76	11.7	3.91	6.34	0.41	0.17	0.05	0.53	0.29	0.16	1.25	0.84	0.6
A3G-BE3- 4M/P200A	0.28	0.2	0.66	1.99	1.69	3.23	5.7	5.58	28.98	1.55	1.73	8.52	0.08	0.1	0.16	0.01	0.13	0.24	0.08	0.25	0.59
A3G-BE3- 4M/Q322K	0.46	0.18	0.55	15.26	5.91	2.61	34.37	10.16	11.37	11.95	2.19	8.64	0.54	0.06	0.12	1.32	0.07	0.34	3.19	0.33	1.73
DNMT3B	C4			C5			C6			C7
A3G-BE3	1	0	0	27	24	26	27	24	27	17	14	16
A3G-BE3- 4M	0	0	0	17	16	18	25	28	15	15	11	14
A3G-BE3- 4M/P200K （oA3G-BE3）	1	3		24	26		31	31		14	16
A3G-BE3- 4M/D128K	0	1	0	20	12	19	33	24	28	19	12	16
A3G-BE3- 4M/P199A	0	0	0	21	14	19	32	25	29	18	14	13
A3G-BE3- 4M/P199W	1	1	1	15	12	13	32	27	30	15	12	15
A3G-BE3- 4M/P200A	0	2	0	12	11	13	24	24	26	12	13	12
A3G-BE3- 4M/Q322K	0	0	0	25	18	27	30	26	32	12	12	13
DNMT3B-2	C5			C6			C7			C8
A3G-BE3	5	2	5	21	27	25	39	47	44	7	4	6
A3G-BE3- 4M	2	3	4	13	15	14	36	38	36	2	6	5
A3G-BE3- 4M/P200K （oA3G-BE3）	1	4	0	19	22	27	43	49	52	3	5	4
A3G-BE3- 4M/D128K	2	4	0	9	11	10	32	36	34	2	3	4
A3G-BE3- 4M/P199A	1	2	0	13	18	14	38	42	37	3	3	4
A3G-BE3- 4M/P199W	1	0	0	11	14	12	36	38	37	2	5	3
A3G-BE3- 4M/P200A	1	5	0	9	13	13	35	39	36	0	6	3
A3G-BE3- 4M/Q322K	2	5	0	11	16	17	28	33	39	3	5	6
CACNA1A	C3			C5			C6			C7			C10
A3G-BE3	7	6	6	4	0	3	24	29	29	37	40	40	2	2	2
A3G-BE3- 4M	5	6	5	3	4	0	16	15	12	34	31	26	2	2	2
A3G-BE3- 4M/P200K （oA3G-BE3）	7	5	4	8	3	3	23	21	21	38	42	42	2	1	2
A3G-BE3- 4M/D128K	4	3	0	2	2	1	12	12	11	34	31	32	2	2	4
A3G-BE3- 4M/P199A	4	4	5	2	3	2	15	17	15	34	33	31	1	2	2
A3G-BE3- 4M/P199W	4	0	6	2	2	0	9	10	12	28	25	20	3	7	1
A3G-BE3- 4M/P200A	6	0	5	3	3	3	11	12	11	33	34	32	2	2	2
A3G-BE3- 4M/Q322K	0	4	7	3	2	2	17	18	20	33	33	34	2	1	1
CEACAM16	C1			C2			C3			C4			C6			C7
A3G-BE3	2	3	0	0	9	4	19	39	19	10	23	10	2	5	3	4	11	5
A3G-BE3- 4M	2	0	0	4	4	4	22	35	21	12	14	10	3	2	5	6	7	6
A3G-BE3- 4M/P200K （oA3G-BE3）	0	0	3	2	6	0	33	34	28	18	19	15	2	5	4	7	8	7
A3G-BE3- 4M/D128K	2	2	0	0	0	0	21	26	20	13	13	11	2	3	3	7	6	6
A3G-BE3- 4M/P199A	2	3	0	3	4	4	25	25	23	15	15	12	3	2	3	7	6	6
A3G-BE3- 4M/P199W	3	3	3	4	5	0	30	25	32	19	17	19	3	3	5	8	0	8
A3G-BE3- 4M/P200A	1	4	2	0	0	2	23	24	25	12	13	13	2	5	4	5	6	7
A3G-BE3- 4M/Q322K	1	0	1	2	0	3	34	38	32	17	22	17	3	4	3	7	10	7
ITPR	C4			C5			C6			C8			C9
A3G-BE3	3	2	2	19	18	16	20	20	18	2	0	1	3	3	2
A3G-BE3- 4M	3	1	3	15	12	14	20	16	19	3	2	0	6	2	3
A3G-BE3- 4M/P200K （oA3G-BE3）	6	7	2	26	18	22	28	20	25	2	0	2	7	7	4
A3G-BE3- 4M/D128K	2	1	2	9	9	11	14	12	15	2	2	1	0	2	2
A3G-BE3- 4M/P199A	2	1	0	12	12	9	16	16	13	2	2	0	0	2	3
A3G-BE3- 4M/P199W	2	2	2	11	10	12	18	16	17	2	1	0	2	2	2
A3G-BE3- 4M/P200A	1	1	2	12	10	11	17	17	17	3	1	2	3	4	3
A3G-BE3- 4M/Q322K	3	3	2	19	17	15	23	19	20	6	3	2	4	0	3

## Sheet: Fig. S2
HEK293 Site3	C3	C4	C5	C9	C3	C4	C5	C9	C3	C4	C5	C9
BE3	12	56	54	4	11	40	36	5	6	18	16	3
	11	59	53	5	6	38	34	5	6	20	20	0
	10	58	50	5	8	39	35	5	4	20	17	2
YE1-BE3	4	42	50	5	5	25	30	3	3	10	13	6
	2	38	44	4	3	33	36	1	3	11	12	4
	7	40	49	6	5	26	31	2	2	11	11	2
oA3G-BE3	3	16	47	2	1	11	33	1	1	5	12	4
	0	18	45	1	1	9	26	1	2	4	15	7
	2	18	46	4	1	10	28	2	0	5	14	2
CACNA1A	C2	C3	C5	C6	C7	C10	C2	C3	C5	C6	C7	C10	C2	C3	C5	C6	C7	C10
BE3	32	30	67	65	58	5	25	23	60	53	43	5	12	10	20	19	14	7
	30	31	71	65	60	5	23	22	57	48	40	3	10	9	23	18	14	2
	30	29	70	63	59	3	24	31	59	49	42	3	10	9	23	17	15	5
YE1-BE3	0	8	66	57	39	3	6	6	50	36	24	4	0	8	23	15	10	3
	6	8	67	58	40	3	0	0	52	39	25	5	0	7	22	15	11	4
	9	0	69	57	40	3	0	0	51	40	27	3	6	0	22	15	10	4
oA3G-BE3	0	5	4	21	42	3	5	6	3	8	21	5	0	9	0	5	7	4
	0	0	4	20	41	3	0	9	3	9	20	4	0	7	2	3	6	2
	6	6	4	20	39	3	0	0	0	9	20	2	0	9	0	4	7	2

## Sheet: Fig. S3
HEK293 Site3	C3			C4			C5			C9
BE3	10	9	9	48	50	42	44	47	42	4	3	3
A3G-BE3	1	0	5	22	22	23	35	37	37	1	3	1
YE1-BE3	4	3	4	32	31	31	37	42	37	2	2	2
eA3G-BE3	1	0	0	13	14	12	37	42	38	2	1	1
AncBE4max	27	28	25	63	65	50	61	65	49	8	7	5
A3G-BE4max	0	0	3	24	28	22	52	56	49	1	1	2
oA3G-BE4max	0	0	8	13	13	48	56	60	47	1	1	1
A3Gcd-BE4max-D316R/D317R	10	9	4	60	58	14	62	62	52	3	2	2
EMX1-1	C3			C4			C5			C6			C8			C9			C10
BE3	11	10	9	38	37	37	44	43	45	46	42	45	46	44	45	24	21	22	11	12	12
A3G-BE3	1	2	1	14	13	13	27	23	25	18	16	17	5	6	6	4	4	4	3	4	5
YE1-BE3	3	5	5	26	23	25	37	35	36	40	37	38	18	20	20	3	5	6	2	3	2
eA3G-BE3	1	2	2	8	11	11	31	31	31	18	18	16	6	6	6	2	4	4	2	4	4
AncBE4max	22	18	21	54	50	53	57	53	56	58	54	59	59	55	60	45	37	42	24	22	22
A3G-BE4max	1	3	2	11	13	13	36	43	42	26	29	27	8	8	8	13	18	17	34	36	34
oA3G-BE4max	0	2	3	7	8	8	49	49	46	34	31	30	5	8	7	12	14	14	40	38	37
A3Gcd-BE4max-D316R/D317R	12	13	13	24	26	24	32	35	32	21	24	21	15	17	15	58	56	56	54	56	55
EMX1-2	C5			C6			C10
BE3	51	50	45	50	47	44	2	3	2
A3G-BE3	4	9	6	18	23	20	0	2	3
YE1-BE3	42	46	46	30	25	27	16	0	2
eA3G-BE3	0	0	6	16	15	16	2	3	3
AncBE4max	57	63	55	49	58	54	5	2	3
A3G-BE4max	6	6	6	23	26	27	0	1	1
oA3G-BE4max	5	5	5	27	25	23	0	2	2
A3Gcd-BE4max-D316R/D317R	16	15	17	28	28	23	24	24	21
